# Supplementary material for: Crystal structure of [(2S)-1-[(3S)-3-carboxy-6,7-dimethoxy-1,2,3,4-tetra­hydroisoquinolin-2-yl]-1-oxopropan-2-yl][(2S)-1-ethoxy-1-oxo-4-phenylbutan-2-yl]azanium chloride acetonitrile monosolvate
Source: Acta Crystallogr Sect E Struct Rep Online. 2014 Sep 24;70(Pt 10):o1126–7. doi: 10.1107/S160053681402090X (PMC4257232; doi:10.1107/S160053681402090X)
Supplement: Supplementary file 1 [file e-70-o1126-sup1.cif]

##############################################################################
#                                                                            #
# This CIF contains the data in a paper accepted for publication in          #
# Acta Crystallographica Section E. It conforms to the requirements of       #
# Notes for Authors for Acta Crystallographica Section E, and has been       #
# peer reviewed under the auspices of the IUCr Commission on Journals.       #
#                                                                            #
# Full details of the Crystallographic Information File format               #
# are given in the paper "The Crystallographic Information File (CIF):       #
# a New Standard Archive File for Crystallography" by S. R. Hall, F. H.      #
# Allen and I. D. Brown [Acta Cryst. (1991), A47, 655-685].                  #
#                                                                            #
# The current version of the core CIF dictionary is obtainable from          #
# ftp://ftp.iucr.org/pub/cif_core.dic.                                       #
#                                                                            #
# Software is freely available for graphical display of the structure(s)     #
# in this CIF. For information consult the CIF software page                 #
# http://www.iucr.org/resources/cif/software.                                #
#                                                                            #
# This file may be used for bona fide research purposes within the           #
# scientific community so long as proper attribution is given to the journal # 
# article from which it was obtained.                                        #
#                                                                            #
##############################################################################
data_I
_database_code_depnum_ccdc_archive 'CCDC 1024892'
_audit_creation_method     SHELXL-97
_chemical_name_systematic
;\
[(2<i>S</i>)-1-[(3<i>S</i>)-3-carboxy-6,7-dimethoxy-1,2,3,4-\
tetrahydroisoquinolin-2-yl]-1-oxopropan-2-yl][(2<i>S</i>)-1-ethoxy-1-oxo-4-\
phenylbutan-2-yl]azanium chloride acetonitrile monosolvate
;
_chemical_name_common
;moexipril hydrochloride
;
_chemical_formula_moiety     'C27 H35 N2 O7, C2 H3 N, Cl'
_chemical_formula_sum     'C29 H38 Cl N3 O7'
_chemical_formula_iupac     'C27 H35 N2 O7 +, Cl - , C2 H3 N'
_chemical_formula_weight     576.07
_chemical_melting_point     ?
_symmetry_cell_setting     monoclinic
_symmetry_space_group_name_H-M     'P 21'
_symmetry_space_group_name_Hall     'P 2yb'
loop_
    _symmetry_equiv_pos_as_xyz
    'x, y, z'
    '-x, y+1/2, -z'
_cell_length_a     10.9391(6)
_cell_length_b     10.4655(4)
_cell_length_c     13.3159(5)
_cell_angle_alpha     90.00
_cell_angle_beta     97.419(4)
_cell_angle_gamma     90.00
_cell_volume     1511.68(12)
_cell_formula_units_Z     2
_cell_measurement_reflns_used     6099
_cell_measurement_theta_min     3.3428
_cell_measurement_theta_max     71.6640
_cell_measurement_temperature     103(2)
_exptl_crystal_description     block
_exptl_crystal_colour     colourless
_exptl_crystal_size_max     0.50
_exptl_crystal_size_mid     0.20
_exptl_crystal_size_min     0.20
_exptl_crystal_density_diffrn     1.266
_exptl_crystal_density_meas     ?
_exptl_crystal_density_method     'not measured'
_exptl_crystal_F_000     612
_exptl_absorpt_coefficient_mu     1.524
_exptl_absorpt_correction_type     multi-scan
_exptl_absorpt_process_details
;
(<i>CrysAlis Pro</i>; Agilent, 2011)
;
_exptl_absorpt_correction_T_min     0.516
_exptl_absorpt_correction_T_max     0.750
_exptl_special_details     ?
_diffrn_ambient_temperature     103(2)
_diffrn_radiation_type     CuK\a
_diffrn_radiation_wavelength     1.54184
_diffrn_radiation_source     'fine-focus sealed tube'
_diffrn_radiation_monochromator     graphite
_diffrn_measurement_device_type     'Agilent Xcalibur, Eos, Gemini'
_diffrn_measurement_method     '\w scans'
_diffrn_detector_area_resol_mean     16.0971
_diffrn_reflns_number     11078
_diffrn_reflns_av_R_equivalents     0.0209
_diffrn_reflns_av_sigmaI/netI     0.0305
_diffrn_reflns_theta_min     3.35
_diffrn_reflns_theta_max     71.82
_diffrn_reflns_theta_full     71.83
_diffrn_measured_fraction_theta_max     0.989
_diffrn_measured_fraction_theta_full     0.989
_diffrn_reflns_limit_h_min     -13
_diffrn_reflns_limit_h_max     12
_diffrn_reflns_limit_k_min     -12
_diffrn_reflns_limit_k_max     12
_diffrn_reflns_limit_l_min     -16
_diffrn_reflns_limit_l_max     16
_refine_special_details
;
Refinement of <i>F</i>^2^ against ALL reflections. The weighted <i>R</i>-factor
<i>wR</i> and goodness of fit <i>S</i> are based on <i>F</i>^2^, conventional
<i>R</i>-factors <i>R</i> are based on <i>F</i>, with <i>F</i> set to zero for
negative <i>F</i>^2^. The threshold expression of <i>F</i>^2^ >
\s(<i>F</i>^2^) is used only for calculating <i>R</i>-factors(gt) <i>etc</i>.
and is not relevant to the choice of reflections for refinement.
<i>R</i>-factors based on <i>F</i>^2^ are statistically about twice as large
as those based on <i>F</i>, and <i>R</i>-factors based on ALL data will be
even larger.
;
_reflns_number_total     5728
_reflns_number_gt     5570
_reflns_threshold_expression     'I>2\s(I)'
_refine_ls_structure_factor_coef     Fsqd
_refine_ls_matrix_type     full
_refine_ls_R_factor_all     0.0341
_refine_ls_R_factor_gt     0.0331
_refine_ls_wR_factor_gt     0.0858
_refine_ls_wR_factor_ref     0.0869
_refine_ls_goodness_of_fit_ref     1.030
_refine_ls_restrained_S_all     1.030
_refine_ls_number_reflns     5728
_refine_ls_number_parameters     367
_refine_ls_number_restraints     1
_refine_ls_hydrogen_treatment     constr
_refine_ls_weighting_scheme     calc
_refine_ls_weighting_details
         'calc w=1/[\s^2^(Fo^2^)+(0.0513P)^2^+0.3525P] where P=(Fo^2^+2Fc^2^)/3'
_atom_sites_solution_hydrogens     difmap
_atom_sites_solution_primary     direct
_atom_sites_solution_secondary     difmap
_refine_ls_shift/su_max     0.001
_refine_ls_shift/su_mean     0.000
_refine_diff_density_max     0.545
_refine_diff_density_min     -0.337
_refine_ls_extinction_method     none
_refine_ls_extinction_coef     ?
_refine_ls_abs_structure_details
;
Flack (1983), 2620 Friedel pairs
;
_refine_ls_abs_structure_Flack     0.000(10)
loop_
    _atom_type_symbol
    _atom_type_description
    _atom_type_scat_dispersion_real
    _atom_type_scat_dispersion_imag
    _atom_type_scat_source
    'C' 'C' 0.0181 0.0091
                         'International Tables Vol C Tables 4.2.6.8 and 6.1.1.4'
    'H' 'H' 0.0000 0.0000
                         'International Tables Vol C Tables 4.2.6.8 and 6.1.1.4'
    'Cl' 'Cl' 0.3639 0.7018
                         'International Tables Vol C Tables 4.2.6.8 and 6.1.1.4'
    'N' 'N' 0.0311 0.0180
                         'International Tables Vol C Tables 4.2.6.8 and 6.1.1.4'
    'O' 'O' 0.0492 0.0322
                         'International Tables Vol C Tables 4.2.6.8 and 6.1.1.4'
_computing_data_collection
;
<i>CrysAlis Pro</i> (Agilent, 2011)
;
_computing_cell_refinement
;
<i>CrysAlis Pro</i> (Agilent, 2011)
;
_computing_data_reduction
;
<i>CrysAlis Pro</i> (Agilent, 2011)
;
_computing_structure_solution
;
<i>SHELXTL</i> (Sheldrick, 2008)
;
_computing_structure_refinement
;
<i>SHELXTL</i> (Sheldrick, 2008)
;
_computing_molecular_graphics
;
<i>SHELXTL</i> (Sheldrick, 2008)
;
_computing_publication_material
;
<i>SHELXTL</i> (Sheldrick, 2008)
;
loop_
    _atom_site_type_symbol
    _atom_site_label
    _atom_site_fract_x
    _atom_site_fract_y
    _atom_site_fract_z
    _atom_site_U_iso_or_equiv
    _atom_site_adp_type
    _atom_site_calc_flag
    _atom_site_refinement_flags
    _atom_site_occupancy
    _atom_site_symmetry_multiplicity
    _atom_site_disorder_assembly
    _atom_site_disorder_group
    Cl Cl1 0.93335(4) 0.48179(4) 0.82049(3) 0.02184(10) Uani d . 1 1 . .
    O O6 0.52273(13) 0.26128(14) 0.40381(11) 0.0274(3) Uani d . 1 1 . .
    O O5 0.79427(13) -0.28384(13) 0.76776(12) 0.0286(3) Uani d . 1 1 . .
    H H5 0.8374 -0.3472 0.7887 0.043 Uiso calc R 1 1 . .
    O O3 0.81278(12) -0.00568(13) 0.94514(9) 0.0204(3) Uani d . 1 1 . .
    O O4 0.96943(12) -0.17651(13) 0.81353(10) 0.0214(3) Uani d . 1 1 . .
    O O2 0.73833(13) 0.45383(13) 1.15813(10) 0.0240(3) Uani d . 1 1 . .
    C C22 0.77885(16) 0.30103(17) 0.60435(13) 0.0174(3) Uani d . 1 1 . .
    H H22 0.8293 0.3680 0.6349 0.021 Uiso calc R 1 1 . .
    O O1 0.73521(14) 0.24231(14) 1.19090(11) 0.0285(3) Uani d . 1 1 . .
    O O7 0.65710(12) 0.44801(12) 0.48979(10) 0.0229(3) Uani d . 1 1 . .
    N N2 0.85280(14) 0.05279(14) 0.78967(11) 0.0173(3) Uani d . 1 1 . .
    C C25 0.62888(17) 0.10402(18) 0.51823(14) 0.0204(4) Uani d . 1 1 . .
    H H25 0.5763 0.0373 0.4902 0.024 Uiso calc R 1 1 . .
    C C17 0.86058(16) -0.17996(17) 0.78125(12) 0.0170(3) Uani d . 1 1 . .
    C C23 0.68475(16) 0.32815(18) 0.52690(13) 0.0185(3) Uani d . 1 1 . .
    C C15 0.86015(16) 0.06883(17) 0.88977(13) 0.0168(3) Uani d . 1 1 . .
    C C26 0.7471(2) 0.54471(19) 0.51712(15) 0.0278(4) Uani d . 1 1 . .
    H H26A 0.7196 0.6252 0.4840 0.042 Uiso calc R 1 1 . .
    H H26B 0.8257 0.5190 0.4954 0.042 Uiso calc R 1 1 . .
    H H26C 0.7578 0.5564 0.5908 0.042 Uiso calc R 1 1 . .
    N N1 0.87847(13) 0.20668(14) 1.03592(10) 0.0154(3) Uani d . 1 1 . .
    H H1A 0.8400 0.1330 1.0528 0.018 Uiso calc R 1 1 . .
    H H1B 0.9429 0.2227 1.0859 0.018 Uiso calc R 1 1 . .
    C C20 0.79909(16) 0.17574(18) 0.63698(12) 0.0172(3) Uani d . 1 1 . .
    C C6 0.50803(18) 0.34869(19) 0.75184(15) 0.0242(4) Uani d . 1 1 . .
    H H6 0.5901 0.3387 0.7369 0.029 Uiso calc R 1 1 . .
    C C8 0.67413(17) 0.28867(19) 0.95447(14) 0.0209(4) Uani d . 1 1 . .
    H H8A 0.7007 0.2557 0.8911 0.025 Uiso calc R 1 1 . .
    H H8B 0.6235 0.2219 0.9818 0.025 Uiso calc R 1 1 . .
    C C24 0.61083(17) 0.22814(19) 0.48234(14) 0.0202(4) Uani d . 1 1 . .
    C C13 0.92855(16) 0.18674(17) 0.93702(12) 0.0160(3) Uani d . 1 1 . .
    H H13 0.9074 0.2624 0.8923 0.019 Uiso calc R 1 1 . .
    C C21 0.90294(16) 0.13908(17) 0.71794(13) 0.0174(3) Uani d . 1 1 . .
    H H21A 0.9693 0.0957 0.6870 0.021 Uiso calc R 1 1 . .
    H H21B 0.9379 0.2164 0.7536 0.021 Uiso calc R 1 1 . .
    C C14 1.06858(16) 0.17006(19) 0.95410(13) 0.0207(4) Uani d . 1 1 . .
    H H14A 1.0983 0.1501 0.8896 0.031 Uiso calc R 1 1 . .
    H H14B 1.0900 0.1001 1.0020 0.031 Uiso calc R 1 1 . .
    H H14C 1.1071 0.2493 0.9817 0.031 Uiso calc R 1 1 . .
    C C9 0.78851(16) 0.31546(17) 1.03144(13) 0.0171(3) Uani d . 1 1 . .
    H H9 0.8295 0.3954 1.0118 0.021 Uiso calc R 1 1 . .
    C C18 0.75488(17) -0.05633(18) 0.63247(13) 0.0202(4) Uani d . 1 1 . .
    H H18A 0.8264 -0.0883 0.6013 0.024 Uiso calc R 1 1 . .
    H H18B 0.6840 -0.1132 0.6111 0.024 Uiso calc R 1 1 . .
    C C16 0.78556(16) -0.06097(17) 0.74921(13) 0.0170(3) Uani d . 1 1 . .
    H H16 0.7063 -0.0656 0.7790 0.020 Uiso calc R 1 1 . .
    C C12 0.5522(2) 0.4949(2) 1.23442(16) 0.0331(5) Uani d . 1 1 . .
    H H12A 0.5295 0.5680 1.1899 0.050 Uiso calc R 1 1 . .
    H H12B 0.5200 0.5075 1.2990 0.050 Uiso calc R 1 1 . .
    H H12C 0.5170 0.4166 1.2021 0.050 Uiso calc R 1 1 . .
    C C2 0.36654(19) 0.3986(2) 0.86908(16) 0.0288(4) Uani d . 1 1 . .
    H H2 0.3510 0.4224 0.9351 0.035 Uiso calc R 1 1 . .
    C C10 0.75218(16) 0.33115(19) 1.13720(14) 0.0203(4) Uani d . 1 1 . .
    C C19 0.72420(17) 0.07729(18) 0.59540(13) 0.0185(4) Uani d . 1 1 . .
    C C28 0.9733(2) 0.2135(3) 0.4377(2) 0.0452(6) Uani d . 1 1 . .
    C C29 0.9077(2) 0.1088(2) 0.38715(17) 0.0317(5) Uani d . 1 1 . .
    H H29A 0.9422 0.0895 0.3245 0.048 Uiso calc R 1 1 . .
    H H29B 0.8205 0.1315 0.3709 0.048 Uiso calc R 1 1 . .
    H H29C 0.9155 0.0335 0.4313 0.048 Uiso calc R 1 1 . .
    C C27 0.49224(18) 0.1638(2) 0.32940(14) 0.0260(4) Uani d . 1 1 . .
    H H27A 0.4375 0.1993 0.2721 0.039 Uiso calc R 1 1 . .
    H H27B 0.4506 0.0933 0.3595 0.039 Uiso calc R 1 1 . .
    H H27C 0.5678 0.1322 0.3056 0.039 Uiso calc R 1 1 . .
    C C1 0.48732(18) 0.38403(19) 0.84900(15) 0.0235(4) Uani d . 1 1 . .
    C C11 0.69039(18) 0.4832(2) 1.25307(14) 0.0283(4) Uani d . 1 1 . .
    H H11A 0.7266 0.5643 1.2812 0.034 Uiso calc R 1 1 . .
    H H11B 0.7138 0.4145 1.3030 0.034 Uiso calc R 1 1 . .
    C C3 0.26836(19) 0.3788(2) 0.79368(18) 0.0326(5) Uani d . 1 1 . .
    H H3 0.1862 0.3895 0.8082 0.039 Uiso calc R 1 1 . .
    C C5 0.41007(19) 0.3281(2) 0.67694(15) 0.0276(4) Uani d . 1 1 . .
    H H5A 0.4253 0.3031 0.6111 0.033 Uiso calc R 1 1 . .
    C C4 0.28987(19) 0.3435(2) 0.69729(17) 0.0303(4) Uani d . 1 1 . .
    H H4 0.2228 0.3300 0.6455 0.036 Uiso calc R 1 1 . .
    N N3 1.0276(3) 0.2938(3) 0.4810(3) 0.0866(12) Uani d . 1 1 . .
    C C7 0.59528(19) 0.40899(19) 0.93067(15) 0.0268(4) Uani d . 1 1 . .
    H H7A 0.5636 0.4384 0.9931 0.032 Uiso calc R 1 1 . .
    H H7B 0.6473 0.4778 0.9079 0.032 Uiso calc R 1 1 . .
loop_
    _atom_site_aniso_label
    _atom_site_aniso_U_11
    _atom_site_aniso_U_22
    _atom_site_aniso_U_33
    _atom_site_aniso_U_12
    _atom_site_aniso_U_13
    _atom_site_aniso_U_23
    Cl1 0.0299(2) 0.01598(18) 0.01952(19) 0.00160(16) 0.00259(15) 0.00102(15)
    O6 0.0268(7) 0.0263(7) 0.0257(7) 0.0052(6) -0.0092(6) 0.0006(6)
    O5 0.0232(7) 0.0160(7) 0.0432(9) -0.0014(5) -0.0095(6) 0.0032(6)
    O3 0.0274(6) 0.0178(6) 0.0161(5) -0.0040(5) 0.0039(5) 0.0010(5)
    O4 0.0188(6) 0.0201(6) 0.0235(7) 0.0006(5) -0.0033(5) 0.0023(5)
    O2 0.0287(7) 0.0232(7) 0.0213(6) -0.0008(5) 0.0084(5) -0.0059(5)
    C22 0.0185(8) 0.0208(9) 0.0135(8) -0.0032(7) 0.0040(6) -0.0023(6)
    O1 0.0358(8) 0.0269(7) 0.0250(7) 0.0003(6) 0.0121(6) 0.0033(6)
    O7 0.0258(7) 0.0203(7) 0.0211(6) 0.0029(5) -0.0020(5) 0.0027(5)
    N2 0.0198(7) 0.0162(7) 0.0150(7) -0.0004(6) -0.0006(6) -0.0003(6)
    C25 0.0200(9) 0.0220(9) 0.0184(8) -0.0002(7) -0.0005(7) -0.0030(7)
    C17 0.0204(8) 0.0181(9) 0.0117(8) 0.0003(7) -0.0007(6) -0.0003(6)
    C23 0.0204(8) 0.0206(9) 0.0156(8) 0.0040(7) 0.0068(6) 0.0016(7)
    C15 0.0179(8) 0.0163(8) 0.0157(8) 0.0040(6) 0.0009(6) 0.0003(6)
    C26 0.0367(11) 0.0193(10) 0.0260(10) 0.0000(8) -0.0019(8) 0.0028(8)
    N1 0.0168(7) 0.0175(7) 0.0116(6) 0.0005(5) 0.0006(5) -0.0003(5)
    C20 0.0172(8) 0.0235(9) 0.0112(7) 0.0007(7) 0.0037(6) 0.0000(7)
    C6 0.0213(9) 0.0263(10) 0.0253(10) 0.0046(7) 0.0037(7) 0.0044(8)
    C8 0.0204(9) 0.0230(9) 0.0187(9) 0.0022(7) -0.0002(7) -0.0019(7)
    C24 0.0169(8) 0.0270(10) 0.0162(8) 0.0036(7) -0.0003(7) 0.0006(7)
    C13 0.0197(8) 0.0167(8) 0.0116(7) 0.0018(7) 0.0017(6) 0.0007(6)
    C21 0.0173(8) 0.0206(9) 0.0142(8) -0.0013(6) 0.0015(6) 0.0003(6)
    C14 0.0190(9) 0.0254(10) 0.0179(8) 0.0000(7) 0.0026(7) -0.0005(7)
    C9 0.0189(8) 0.0155(8) 0.0172(8) 0.0010(7) 0.0030(6) -0.0025(6)
    C18 0.0243(9) 0.0191(9) 0.0160(8) 0.0011(7) -0.0015(7) -0.0027(7)
    C16 0.0188(8) 0.0170(8) 0.0151(8) -0.0006(7) 0.0010(6) -0.0008(6)
    C12 0.0349(11) 0.0371(12) 0.0291(10) 0.0074(10) 0.0111(8) -0.0039(9)
    C2 0.0284(10) 0.0317(11) 0.0274(10) 0.0094(8) 0.0079(8) 0.0054(8)
    C10 0.0158(8) 0.0251(9) 0.0203(9) -0.0016(7) 0.0032(7) -0.0035(7)
    C19 0.0200(9) 0.0210(9) 0.0146(8) 0.0016(7) 0.0029(7) -0.0018(7)
    C28 0.0409(13) 0.0531(16) 0.0477(14) -0.0144(12) 0.0293(12) -0.0160(12)
    C29 0.0277(10) 0.0404(12) 0.0278(10) -0.0020(9) 0.0064(8) -0.0019(9)
    C27 0.0229(9) 0.0316(10) 0.0207(9) -0.0006(8) -0.0071(7) 0.0004(8)
    C1 0.0251(9) 0.0203(9) 0.0248(9) 0.0070(7) 0.0020(8) 0.0032(7)
    C11 0.0311(10) 0.0326(10) 0.0222(9) -0.0015(9) 0.0077(7) -0.0106(9)
    C3 0.0211(10) 0.0326(11) 0.0443(13) 0.0066(8) 0.0054(9) 0.0093(9)
    C5 0.0323(10) 0.0259(10) 0.0239(10) 0.0029(8) 0.0013(8) 0.0012(8)
    C4 0.0261(10) 0.0230(10) 0.0388(12) 0.0017(8) -0.0069(8) 0.0042(8)
    N3 0.081(2) 0.088(2) 0.105(2) -0.0498(18) 0.0661(19) -0.059(2)
    C7 0.0289(10) 0.0260(11) 0.0243(9) 0.0101(8) -0.0004(8) -0.0035(7)
_geom_special_details
;
All e.s.d.'s (except the e.s.d. in the dihedral angle between two l.s. planes)
are estimated using the full covariance matrix. The cell e.s.d.'s are taken
into account individually in the estimation of e.s.d.'s in distances, angles
and torsion angles; correlations between e.s.d.'s in cell parameters are only
used when they are defined by crystal symmetry. An approximate (isotropic)
treatment of cell e.s.d.'s is used for estimating e.s.d.'s involving l.s.
planes.
;
loop_
    _geom_bond_atom_site_label_1
    _geom_bond_atom_site_label_2
    _geom_bond_site_symmetry_2
    _geom_bond_distance
    _geom_bond_publ_flag
    O6 C24 . 1.372(2) ?
    O6 C27 . 1.431(2) ?
    O5 C17 . 1.306(2) ?
    O5 H5 . 0.8400 ?
    O3 C15 . 1.232(2) ?
    O4 C17 . 1.213(2) ?
    O2 C10 . 1.327(2) ?
    O2 C11 . 1.462(2) ?
    C22 C23 . 1.389(2) ?
    C22 C20 . 1.390(3) ?
    C22 H22 . 0.9500 ?
    O1 C10 . 1.202(2) ?
    O7 C23 . 1.368(2) ?
    O7 C26 . 1.426(2) ?
    N2 C15 . 1.336(2) ?
    N2 C16 . 1.465(2) ?
    N2 C21 . 1.471(2) ?
    C25 C24 . 1.389(3) ?
    C25 C19 . 1.395(3) ?
    C25 H25 . 0.9500 ?
    C17 C16 . 1.522(2) ?
    C23 C24 . 1.406(3) ?
    C15 C13 . 1.535(2) ?
    C26 H26A . 0.9800 ?
    C26 H26B . 0.9800 ?
    C26 H26C . 0.9800 ?
    N1 C9 . 1.501(2) ?
    N1 C13 . 1.505(2) ?
    N1 H1A . 0.9200 ?
    N1 H1B . 0.9200 ?
    C20 C19 . 1.386(3) ?
    C20 C21 . 1.511(2) ?
    C6 C5 . 1.383(3) ?
    C6 C1 . 1.392(3) ?
    C6 H6 . 0.9500 ?
    C8 C7 . 1.536(2) ?
    C8 C9 . 1.537(2) ?
    C8 H8A . 0.9900 ?
    C8 H8B . 0.9900 ?
    C13 C14 . 1.529(2) ?
    C13 H13 . 1.0000 ?
    C21 H21A . 0.9900 ?
    C21 H21B . 0.9900 ?
    C14 H14A . 0.9800 ?
    C14 H14B . 0.9800 ?
    C14 H14C . 0.9800 ?
    C9 C10 . 1.521(2) ?
    C9 H9 . 1.0000 ?
    C18 C19 . 1.506(3) ?
    C18 C16 . 1.548(2) ?
    C18 H18A . 0.9900 ?
    C18 H18B . 0.9900 ?
    C16 H16 . 1.0000 ?
    C12 C11 . 1.505(3) ?
    C12 H12A . 0.9800 ?
    C12 H12B . 0.9800 ?
    C12 H12C . 0.9800 ?
    C2 C3 . 1.388(3) ?
    C2 C1 . 1.390(3) ?
    C2 H2 . 0.9500 ?
    C28 N3 . 1.141(4) ?
    C28 C29 . 1.430(3) ?
    C29 H29A . 0.9800 ?
    C29 H29B . 0.9800 ?
    C29 H29C . 0.9800 ?
    C27 H27A . 0.9800 ?
    C27 H27B . 0.9800 ?
    C27 H27C . 0.9800 ?
    C1 C7 . 1.521(3) ?
    C11 H11A . 0.9900 ?
    C11 H11B . 0.9900 ?
    C3 C4 . 1.385(3) ?
    C3 H3 . 0.9500 ?
    C5 C4 . 1.386(3) ?
    C5 H5A . 0.9500 ?
    C4 H4 . 0.9500 ?
    C7 H7A . 0.9900 ?
    C7 H7B . 0.9900 ?
loop_
    _geom_angle_atom_site_label_1
    _geom_angle_atom_site_label_2
    _geom_angle_atom_site_label_3
    _geom_angle_site_symmetry_1
    _geom_angle_site_symmetry_3
    _geom_angle
    _geom_angle_publ_flag
    C24 O6 C27 . . 115.19(15) ?
    C17 O5 H5 . . 109.5 ?
    C10 O2 C11 . . 116.64(15) ?
    C23 C22 C20 . . 119.84(16) ?
    C23 C22 H22 . . 120.1 ?
    C20 C22 H22 . . 120.1 ?
    C23 O7 C26 . . 116.47(14) ?
    C15 N2 C16 . . 115.59(14) ?
    C15 N2 C21 . . 126.25(15) ?
    C16 N2 C21 . . 118.14(14) ?
    C24 C25 C19 . . 120.04(17) ?
    C24 C25 H25 . . 120.0 ?
    C19 C25 H25 . . 120.0 ?
    O4 C17 O5 . . 125.15(16) ?
    O4 C17 C16 . . 122.96(16) ?
    O5 C17 C16 . . 111.88(14) ?
    O7 C23 C22 . . 124.31(17) ?
    O7 C23 C24 . . 116.23(16) ?
    C22 C23 C24 . . 119.46(17) ?
    O3 C15 N2 . . 122.80(17) ?
    O3 C15 C13 . . 118.93(15) ?
    N2 C15 C13 . . 118.26(15) ?
    O7 C26 H26A . . 109.5 ?
    O7 C26 H26B . . 109.5 ?
    H26A C26 H26B . . 109.5 ?
    O7 C26 H26C . . 109.5 ?
    H26A C26 H26C . . 109.5 ?
    H26B C26 H26C . . 109.5 ?
    C9 N1 C13 . . 112.41(13) ?
    C9 N1 H1A . . 109.1 ?
    C13 N1 H1A . . 109.1 ?
    C9 N1 H1B . . 109.1 ?
    C13 N1 H1B . . 109.1 ?
    H1A N1 H1B . . 107.9 ?
    C19 C20 C22 . . 120.94(16) ?
    C19 C20 C21 . . 116.57(16) ?
    C22 C20 C21 . . 122.49(16) ?
    C5 C6 C1 . . 120.51(18) ?
    C5 C6 H6 . . 119.7 ?
    C1 C6 H6 . . 119.7 ?
    C7 C8 C9 . . 112.03(15) ?
    C7 C8 H8A . . 109.2 ?
    C9 C8 H8A . . 109.2 ?
    C7 C8 H8B . . 109.2 ?
    C9 C8 H8B . . 109.2 ?
    H8A C8 H8B . . 107.9 ?
    O6 C24 C25 . . 123.58(17) ?
    O6 C24 C23 . . 116.26(16) ?
    C25 C24 C23 . . 120.15(16) ?
    N1 C13 C14 . . 110.89(13) ?
    N1 C13 C15 . . 104.89(14) ?
    C14 C13 C15 . . 113.26(15) ?
    N1 C13 H13 . . 109.2 ?
    C14 C13 H13 . . 109.2 ?
    C15 C13 H13 . . 109.2 ?
    N2 C21 C20 . . 108.06(14) ?
    N2 C21 H21A . . 110.1 ?
    C20 C21 H21A . . 110.1 ?
    N2 C21 H21B . . 110.1 ?
    C20 C21 H21B . . 110.1 ?
    H21A C21 H21B . . 108.4 ?
    C13 C14 H14A . . 109.5 ?
    C13 C14 H14B . . 109.5 ?
    H14A C14 H14B . . 109.5 ?
    C13 C14 H14C . . 109.5 ?
    H14A C14 H14C . . 109.5 ?
    H14B C14 H14C . . 109.5 ?
    N1 C9 C10 . . 107.06(14) ?
    N1 C9 C8 . . 111.17(14) ?
    C10 C9 C8 . . 110.46(14) ?
    N1 C9 H9 . . 109.4 ?
    C10 C9 H9 . . 109.4 ?
    C8 C9 H9 . . 109.4 ?
    C19 C18 C16 . . 111.62(14) ?
    C19 C18 H18A . . 109.3 ?
    C16 C18 H18A . . 109.3 ?
    C19 C18 H18B . . 109.3 ?
    C16 C18 H18B . . 109.3 ?
    H18A C18 H18B . . 108.0 ?
    N2 C16 C17 . . 109.56(14) ?
    N2 C16 C18 . . 112.16(14) ?
    C17 C16 C18 . . 110.26(14) ?
    N2 C16 H16 . . 108.2 ?
    C17 C16 H16 . . 108.2 ?
    C18 C16 H16 . . 108.2 ?
    C11 C12 H12A . . 109.5 ?
    C11 C12 H12B . . 109.5 ?
    H12A C12 H12B . . 109.5 ?
    C11 C12 H12C . . 109.5 ?
    H12A C12 H12C . . 109.5 ?
    H12B C12 H12C . . 109.5 ?
    C3 C2 C1 . . 120.7(2) ?
    C3 C2 H2 . . 119.7 ?
    C1 C2 H2 . . 119.7 ?
    O1 C10 O2 . . 126.37(17) ?
    O1 C10 C9 . . 123.12(18) ?
    O2 C10 C9 . . 110.47(16) ?
    C20 C19 C25 . . 119.49(17) ?
    C20 C19 C18 . . 117.64(16) ?
    C25 C19 C18 . . 122.78(16) ?
    N3 C28 C29 . . 177.4(4) ?
    C28 C29 H29A . . 109.5 ?
    C28 C29 H29B . . 109.5 ?
    H29A C29 H29B . . 109.5 ?
    C28 C29 H29C . . 109.5 ?
    H29A C29 H29C . . 109.5 ?
    H29B C29 H29C . . 109.5 ?
    O6 C27 H27A . . 109.5 ?
    O6 C27 H27B . . 109.5 ?
    H27A C27 H27B . . 109.5 ?
    O6 C27 H27C . . 109.5 ?
    H27A C27 H27C . . 109.5 ?
    H27B C27 H27C . . 109.5 ?
    C2 C1 C6 . . 118.74(18) ?
    C2 C1 C7 . . 120.87(18) ?
    C6 C1 C7 . . 120.37(17) ?
    O2 C11 C12 . . 109.82(15) ?
    O2 C11 H11A . . 109.7 ?
    C12 C11 H11A . . 109.7 ?
    O2 C11 H11B . . 109.7 ?
    C12 C11 H11B . . 109.7 ?
    H11A C11 H11B . . 108.2 ?
    C4 C3 C2 . . 120.15(19) ?
    C4 C3 H3 . . 119.9 ?
    C2 C3 H3 . . 119.9 ?
    C6 C5 C4 . . 120.46(19) ?
    C6 C5 H5A . . 119.8 ?
    C4 C5 H5A . . 119.8 ?
    C3 C4 C5 . . 119.44(19) ?
    C3 C4 H4 . . 120.3 ?
    C5 C4 H4 . . 120.3 ?
    C1 C7 C8 . . 111.73(16) ?
    C1 C7 H7A . . 109.3 ?
    C8 C7 H7A . . 109.3 ?
    C1 C7 H7B . . 109.3 ?
    C8 C7 H7B . . 109.3 ?
    H7A C7 H7B . . 107.9 ?
loop_
    _geom_torsion_atom_site_label_1
    _geom_torsion_atom_site_label_2
    _geom_torsion_atom_site_label_3
    _geom_torsion_atom_site_label_4
    _geom_torsion_site_symmetry_1
    _geom_torsion_site_symmetry_2
    _geom_torsion_site_symmetry_3
    _geom_torsion_site_symmetry_4
    _geom_torsion
    _geom_torsion_publ_flag
    C26 O7 C23 C22 . . . . 14.3(2) ?
    C26 O7 C23 C24 . . . . -166.07(16) ?
    C20 C22 C23 O7 . . . . 179.68(16) ?
    C20 C22 C23 C24 . . . . 0.0(3) ?
    C16 N2 C15 O3 . . . . -0.8(2) ?
    C21 N2 C15 O3 . . . . 177.83(16) ?
    C16 N2 C15 C13 . . . . -179.54(14) ?
    C21 N2 C15 C13 . . . . -0.9(3) ?
    C23 C22 C20 C19 . . . . -2.0(3) ?
    C23 C22 C20 C21 . . . . 177.53(15) ?
    C27 O6 C24 C25 . . . . -29.9(3) ?
    C27 O6 C24 C23 . . . . 150.20(17) ?
    C19 C25 C24 O6 . . . . 177.08(17) ?
    C19 C25 C24 C23 . . . . -3.0(3) ?
    O7 C23 C24 O6 . . . . 2.7(2) ?
    C22 C23 C24 O6 . . . . -177.65(16) ?
    O7 C23 C24 C25 . . . . -177.23(16) ?
    C22 C23 C24 C25 . . . . 2.5(3) ?
    C9 N1 C13 C14 . . . . 133.60(15) ?
    C9 N1 C13 C15 . . . . -103.80(15) ?
    O3 C15 C13 N1 . . . . -21.2(2) ?
    N2 C15 C13 N1 . . . . 157.68(15) ?
    O3 C15 C13 C14 . . . . 99.90(19) ?
    N2 C15 C13 C14 . . . . -81.27(19) ?
    C15 N2 C21 C20 . . . . -124.98(18) ?
    C16 N2 C21 C20 . . . . 53.6(2) ?
    C19 C20 C21 N2 . . . . -46.4(2) ?
    C22 C20 C21 N2 . . . . 134.08(17) ?
    C13 N1 C9 C10 . . . . -176.13(14) ?
    C13 N1 C9 C8 . . . . 63.13(18) ?
    C7 C8 C9 N1 . . . . -167.02(15) ?
    C7 C8 C9 C10 . . . . 74.3(2) ?
    C15 N2 C16 C17 . . . . -70.60(18) ?
    C21 N2 C16 C17 . . . . 110.70(16) ?
    C15 N2 C16 C18 . . . . 166.61(15) ?
    C21 N2 C16 C18 . . . . -12.1(2) ?
    O4 C17 C16 N2 . . . . -16.0(2) ?
    O5 C17 C16 N2 . . . . 165.23(15) ?
    O4 C17 C16 C18 . . . . 107.90(19) ?
    O5 C17 C16 C18 . . . . -70.85(19) ?
    C19 C18 C16 N2 . . . . -36.4(2) ?
    C19 C18 C16 C17 . . . . -158.82(15) ?
    C11 O2 C10 O1 . . . . -4.1(3) ?
    C11 O2 C10 C9 . . . . 173.57(14) ?
    N1 C9 C10 O1 . . . . -39.3(2) ?
    C8 C9 C10 O1 . . . . 81.9(2) ?
    N1 C9 C10 O2 . . . . 142.99(15) ?
    C8 C9 C10 O2 . . . . -95.82(17) ?
    C22 C20 C19 C25 . . . . 1.4(3) ?
    C21 C20 C19 C25 . . . . -178.13(16) ?
    C22 C20 C19 C18 . . . . 178.01(16) ?
    C21 C20 C19 C18 . . . . -1.5(2) ?
    C24 C25 C19 C20 . . . . 1.1(3) ?
    C24 C25 C19 C18 . . . . -175.32(17) ?
    C16 C18 C19 C20 . . . . 44.4(2) ?
    C16 C18 C19 C25 . . . . -139.15(18) ?
    C3 C2 C1 C6 . . . . -0.2(3) ?
    C3 C2 C1 C7 . . . . 178.4(2) ?
    C5 C6 C1 C2 . . . . -0.3(3) ?
    C5 C6 C1 C7 . . . . -178.89(19) ?
    C10 O2 C11 C12 . . . . -92.1(2) ?
    C1 C2 C3 C4 . . . . 0.3(3) ?
    C1 C6 C5 C4 . . . . 0.7(3) ?
    C2 C3 C4 C5 . . . . 0.1(3) ?
    C6 C5 C4 C3 . . . . -0.6(3) ?
    C2 C1 C7 C8 . . . . 118.7(2) ?
    C6 C1 C7 C8 . . . . -62.7(2) ?
    C9 C8 C7 C1 . . . . 175.96(16) ?
loop_
    _geom_hbond_atom_site_label_D
    _geom_hbond_atom_site_label_H
    _geom_hbond_atom_site_label_A
    _geom_hbond_site_symmetry_A
    _geom_hbond_distance_DH
    _geom_hbond_distance_HA
    _geom_hbond_distance_DA
    _geom_hbond_angle_DHA
    _geom_hbond_publ_flag
    O5 H5 Cl1 1_545 0.84 2.09 2.924(3) 171 yes
    N1 H1A O3 . 0.92 2.04 2.587(2) 117 yes
    N1 H1B O4 2_757 0.92 1.87 2.724(3) 154 yes
    C13 H13 Cl1 . 1.00 2.52 3.459(2) 157 yes
    C14 H14B Cl1 2_747 0.98 2.71 3.593(2) 150 yes
    C18 H18A N3 2_746 0.99 2.39 3.367(4) 168 yes
    C29 H29A Cl1 2_746 0.98 2.74 3.698(2) 165 yes
_iucr_refine_instructions_details
;
TITL I in P21 #4
CELL 1.54184 10.939135 10.465543 13.315908 90 97.4188 90
ZERR    2.00  0.000574  0.000374  0.000522  0  0.0041  0
LATT -1
SYMM -X,0.5+Y,-Z
SFAC C H Cl N O
UNIT 58 76 2 6 14
TEMP -170.0
SIZE 0.20 0.20 0.50
L.S. 12
ACTA
CONF
HTAB
WGHT    0.051300    0.352500
FVAR       6.66373
CL1   3    0.933352    0.481790    0.820491    11.00000    0.02988    0.01598 =
         0.01952    0.00102    0.00259    0.00160
O6    5    0.522734    1.261282    0.403814    11.00000    0.02682    0.02627 =
         0.02568    0.00062   -0.00922    0.00518
O5    5    0.794266    0.716161    0.767764    11.00000    0.02317    0.01599 =
         0.04315    0.00321   -0.00952   -0.00144
AFIX 147
H5    2    0.837360    0.652806    0.788694    11.00000   -1.50000
AFIX   0
O3    5    0.812776    0.994316    0.945136    11.00000    0.02743    0.01783 =
         0.01612    0.00096    0.00393   -0.00399
O4    5    0.969428    0.823490    0.813528    11.00000    0.01885    0.02013 =
         0.02352    0.00227   -0.00330    0.00059
O2    5    0.738327    1.453830    1.158132    11.00000    0.02867    0.02323 =
         0.02132   -0.00595    0.00836   -0.00081
C22   1    0.778848    1.301033    0.604347    11.00000    0.01851    0.02080 =
         0.01349   -0.00230    0.00396   -0.00317
AFIX  43
H22   2    0.829252    1.367956    0.634939    11.00000   -1.20000
AFIX   0
O1    5    0.735207    1.242313    1.190904    11.00000    0.03578    0.02685 =
         0.02504    0.00330    0.01209    0.00034
O7    5    0.657101    1.448013    0.489794    11.00000    0.02585    0.02033 =
         0.02110    0.00273   -0.00204    0.00293
N2    4    0.852802    1.052788    0.789671    11.00000    0.01978    0.01622 =
         0.01502   -0.00034   -0.00056   -0.00045
C25   1    0.628881    1.104017    0.518228    11.00000    0.01997    0.02203 =
         0.01836   -0.00303   -0.00053   -0.00023
AFIX  43
H25   2    0.576263    1.037322    0.490180    11.00000   -1.20000
AFIX   0
C17   1    0.860582    0.820038    0.781254    11.00000    0.02036    0.01812 =
         0.01170   -0.00034   -0.00069    0.00028
C23   1    0.684747    1.328146    0.526897    11.00000    0.02045    0.02055 =
         0.01556    0.00159    0.00676    0.00403
C15   1    0.860155    1.068832    0.889769    11.00000    0.01785    0.01634 =
         0.01572    0.00035    0.00087    0.00405
C26   1    0.747074    1.544712    0.517123    11.00000    0.03668    0.01928 =
         0.02597    0.00279   -0.00189    0.00004
AFIX 137
H26A  2    0.719572    1.625183    0.483965    11.00000   -1.50000
H26B  2    0.825734    1.519000    0.495435    11.00000   -1.50000
H26C  2    0.757759    1.556420    0.590755    11.00000   -1.50000
AFIX   0
N1    4    0.878467    1.206676    1.035923    11.00000    0.01683    0.01746 =
         0.01155   -0.00033    0.00056    0.00052
AFIX  23
H1A   2    0.840042    1.132999    1.052835    11.00000   -1.20000
H1B   2    0.942852    1.222669    1.085932    11.00000   -1.20000
AFIX   0
C20   1    0.799089    1.175737    0.636984    11.00000    0.01722    0.02351 =
         0.01124    0.00000    0.00374    0.00068
C6    1    0.508031    1.348692    0.751844    11.00000    0.02126    0.02633 =
         0.02532    0.00437    0.00372    0.00461
AFIX  43
H6    2    0.590072    1.338665    0.736859    11.00000   -1.20000
AFIX   0
C8    1    0.674131    1.288671    0.954468    11.00000    0.02040    0.02299 =
         0.01870   -0.00195   -0.00017    0.00219
AFIX  23
H8A   2    0.700701    1.255668    0.891058    11.00000   -1.20000
H8B   2    0.623521    1.221879    0.981840    11.00000   -1.20000
AFIX   0
C24   1    0.610829    1.228142    0.482340    11.00000    0.01692    0.02697 =
         0.01615    0.00065   -0.00029    0.00359
C13   1    0.928546    1.186743    0.937019    11.00000    0.01970    0.01666 =
         0.01155    0.00067    0.00165    0.00181
AFIX  13
H13   2    0.907394    1.262408    0.892274    11.00000   -1.20000
AFIX   0
C21   1    0.902942    1.139076    0.717944    11.00000    0.01732    0.02061 =
         0.01417    0.00032    0.00149   -0.00128
AFIX  23
H21A  2    0.969286    1.095675    0.686994    11.00000   -1.20000
H21B  2    0.937939    1.216385    0.753639    11.00000   -1.20000
AFIX   0
C14   1    1.068576    1.170056    0.954102    11.00000    0.01896    0.02536 =
         0.01795   -0.00050    0.00263    0.00002
AFIX 137
H14A  2    1.098304    1.150087    0.889553    11.00000   -1.50000
H14B  2    1.090037    1.100078    1.002049    11.00000   -1.50000
H14C  2    1.107123    1.249311    0.981651    11.00000   -1.50000
AFIX   0
C9    1    0.788507    1.315457    1.031441    11.00000    0.01894    0.01545 =
         0.01717   -0.00247    0.00305    0.00096
AFIX  13
H9    2    0.829462    1.395426    1.011776    11.00000   -1.20000
AFIX   0
C18   1    0.754878    0.943672    0.632471    11.00000    0.02435    0.01911 =
         0.01596   -0.00268   -0.00151    0.00115
AFIX  23
H18A  2    0.826368    0.911732    0.601251    11.00000   -1.20000
H18B  2    0.683959    0.886813    0.611063    11.00000   -1.20000
AFIX   0
C16   1    0.785556    0.939030    0.749210    11.00000    0.01880    0.01695 =
         0.01506   -0.00083    0.00095   -0.00062
AFIX  13
H16   2    0.706305    0.934426    0.778995    11.00000   -1.20000
AFIX   0
C12   1    0.552178    1.494855    1.234423    11.00000    0.03492    0.03711 =
         0.02906   -0.00392    0.01110    0.00739
AFIX 137
H12A  2    0.529516    1.568004    1.189943    11.00000   -1.50000
H12B  2    0.519987    1.507541    1.299047    11.00000   -1.50000
H12C  2    0.517041    1.416611    1.202140    11.00000   -1.50000
AFIX   0
C2    1    0.366536    1.398641    0.869075    11.00000    0.02840    0.03169 =
         0.02740    0.00542    0.00785    0.00940
AFIX  43
H2    2    0.351025    1.422444    0.935107    11.00000   -1.20000
AFIX   0
C10   1    0.752182    1.331147    1.137202    11.00000    0.01578    0.02512 =
         0.02026   -0.00352    0.00320   -0.00161
C19   1    0.724199    1.077288    0.595399    11.00000    0.01998    0.02102 =
         0.01459   -0.00185    0.00294    0.00162
C28   1    0.973343    1.213471    0.437745    11.00000    0.04092    0.05312 =
         0.04772   -0.01597    0.02932   -0.01438
C29   1    0.907718    1.108764    0.387150    11.00000    0.02772    0.04040 =
         0.02776   -0.00189    0.00641   -0.00199
AFIX 137
H29A  2    0.942219    1.089540    0.324491    11.00000   -1.50000
H29B  2    0.820486    1.131459    0.370941    11.00000   -1.50000
H29C  2    0.915479    1.033542    0.431346    11.00000   -1.50000
AFIX   0
C27   1    0.492239    1.163832    0.329399    11.00000    0.02292    0.03162 =
         0.02071    0.00039   -0.00709   -0.00058
AFIX 137
H27A  2    0.437459    1.199299    0.272130    11.00000   -1.50000
H27B  2    0.450573    1.093271    0.359459    11.00000   -1.50000
H27C  2    0.567800    1.132192    0.305649    11.00000   -1.50000
AFIX   0
C1    1    0.487318    1.384033    0.848996    11.00000    0.02509    0.02034 =
         0.02481    0.00321    0.00203    0.00704
C11   1    0.690393    1.483195    1.253067    11.00000    0.03106    0.03264 =
         0.02217   -0.01058    0.00773   -0.00152
AFIX  23
H11A  2    0.726596    1.564330    1.281227    11.00000   -1.20000
H11B  2    0.713829    1.414517    1.302981    11.00000   -1.20000
AFIX   0
C3    1    0.268358    1.378822    0.793681    11.00000    0.02114    0.03259 =
         0.04427    0.00927    0.00539    0.00656
AFIX  43
H3    2    0.186212    1.389490    0.808236    11.00000   -1.20000
AFIX   0
C5    1    0.410075    1.328058    0.676939    11.00000    0.03229    0.02594 =
         0.02385    0.00118    0.00126    0.00289
AFIX  43
H5A   2    0.425310    1.303105    0.611093    11.00000   -1.20000
AFIX   0
C4    1    0.289866    1.343535    0.697286    11.00000    0.02612    0.02304 =
         0.03882    0.00423   -0.00687    0.00168
AFIX  43
H4    2    0.222795    1.330048    0.645539    11.00000   -1.20000
AFIX   0
N3    4    1.027560    1.293846    0.480960    11.00000    0.08084    0.08836 =
         0.10468   -0.05881    0.06608   -0.04979
C7    1    0.595284    1.408988    0.930673    11.00000    0.02892    0.02602 =
         0.02431   -0.00351   -0.00039    0.01008
AFIX  23
H7A   2    0.563612    1.438435    0.993087    11.00000   -1.20000
H7B   2    0.647334    1.477847    0.907897    11.00000   -1.20000
HKLF 4
REM  I in P21 #4
REM R1 =  0.0331 for   5570 Fo > 4sig(Fo)  and  0.0341 for all   5728 data
REM    367 parameters refined using      1 restraints
END
WGHT      0.0513      0.3525
REM Highest difference peak  0.545,  deepest hole -0.337,  1-sigma level  0.040
Q1    1   0.9691  1.3535  0.4220  11.00000  0.05    0.55
Q2    1   0.9357  1.2675  0.3947  11.00000  0.05    0.28
Q3    1   0.9777  0.4780  0.7602  11.00000  0.05    0.21
Q4    1   0.8227  0.8832  0.7703  11.00000  0.05    0.20
Q5    1   0.8861  0.4943  0.8798  11.00000  0.05    0.19
;
data_global
_journal_date_recd_electronic     2014-05-14
_journal_date_accepted     2014-09-18
_journal_name_full     'Acta Crystallographica, Section E'
_journal_year     2014
_journal_volume     70
_journal_issue     10
_journal_page_first     o1126
_journal_page_last     o1127
_journal_paper_category     HO
_journal_paper_doi     10.1107/S160053681402090X
_journal_coeditor_code     KQ2014
_publ_contact_author_name     'XU Weh-jie'
_publ_contact_author_address
;
Shenzhen Salubris Pharmaceuticals CO., LTD,
Guangdong Shenzhen 361021,
P. R. China
;
_publ_contact_author_email     'xjhn0820@163.com'
_publ_contact_author_fax     ?
_publ_contact_author_phone     '+86075529434968'
_publ_section_title
;\
Crystal structure of
[(2<i>S</i>)-1-[(3<i>S</i>)-3-carboxy-6,7-dimethoxy-1,2,3,4-\
tetrahydroisoquinolin-2-yl]-1-oxopropan-2-yl][(2<i>S</i>)-1-ethoxy-1-oxo-4-\
phenylbutan-2-yl]azanium chloride acetonitrile monosolvate
;
_publ_section_title_footnote     .
loop_
    _publ_author_name
    _publ_author_footnote
    _publ_author_address
    'Li, Ai-zhen' .
;
Shenzhen Salubris Pharmaceuticals CO., Ltd,
Guangdong Shenzhen 361021,
People's Republic of China
;
    'Xu, Wen-jie' .
;
Shenzhen Salubris Pharmaceuticals CO., Ltd,
Guangdong Shenzhen 361021,
People's Republic of China
;
