# Supplementary material for: Crystal structure of [(2S)-1-[(3S)-3-carboxy-6,7-dimethoxy-1,2,3,4-tetra­hydroisoquinolin-2-yl]-1-oxopropan-2-yl][(2S)-1-ethoxy-1-oxo-4-phenylbutan-2-yl]azanium chloride acetonitrile monosolvate
Source: Acta Crystallogr Sect E Struct Rep Online. 2014 Sep 24;70(Pt 10):o1126–7. doi: 10.1107/S160053681402090X (PMC4257232; doi:10.1107/S160053681402090X)
Supplement: Supplementary file 2 [file e-70-o1126-Isup2.hkl]

# 
# h,k,l, Fc-squared, Fo-squared, sigma(Fo-squared) and status flag 
# 
data_I
_shelx_title ' exp_965 in P21 4' 
_shelx_refln_list_code          4 
_shelx_F_calc_maximum      150.26 
_exptl_crystal_F_000       612.00 
_reflns_d_resolution_high  0.8114 
 
loop_ 
 _symmetry_equiv_pos_as_xyz 
 'x, y, z' 
 '-x, y+1/2, -z' 
 
_cell_length_a    10.9391 
_cell_length_b    10.4655 
_cell_length_c    13.3159 
_cell_angle_alpha  90.000 
_cell_angle_beta   97.419 
_cell_angle_gamma  90.000 
 
_shelx_F_squared_multiplier     1.000 
 
loop_ 
 _refln_index_h 
 _refln_index_k 
 _refln_index_l 
 _refln_F_squared_calc 
 _refln_F_squared_meas 
 _refln_F_squared_sigma 
 _refln_observed_status 
   3 -12   0        1.21        4.26      2.34 o 
   4 -12   0       25.43       27.34      2.59 o 
   1 -11   0       17.88       15.87      3.34 o 
   4 -11   0      206.91      219.18      7.71 o 
   5 -11   0      120.89      136.01      5.57 o 
   6 -11   0       89.86       89.67      3.56 o 
   2 -10   0      266.28      293.06     13.93 o 
   3 -10   0       12.57       11.61      2.21 o 
   4 -10   0      158.05      164.17      5.68 o 
   5 -10   0      560.19      531.39     11.02 o 
   6 -10   0        1.41        4.57      2.03 o 
   7 -10   0      132.43      138.94      4.83 o 
   8 -10   0      300.85      347.97      8.33 o 
   3  -9   0      275.17      309.65      7.38 o 
   4  -9   0      224.89      238.48      7.23 o 
   5  -9   0      106.22      112.60      6.37 o 
   6  -9   0        8.08       13.48      2.66 o 
   7  -9   0      111.13      109.23      4.88 o 
   8  -9   0       17.15       16.60      2.48 o 
   9  -9   0       56.91       62.57      2.87 o 
   0  -8   0     1528.00     1538.54     39.53 o 
   1  -8   0      402.55      399.22     16.20 o 
   2  -8   0      517.41      534.50     20.87 o 
   3  -8   0      150.94      155.34      7.51 o 
   4  -8   0       11.69       12.58      1.73 o 
   5  -8   0      197.99      183.91      6.40 o 
   6  -8   0      109.00      105.70      5.03 o 
   7  -8   0       41.96       36.13      3.08 o 
   8  -8   0       72.25       70.29      3.43 o 
   9  -8   0      170.32      170.21      5.50 o 
  10  -8   0       29.62       26.41      2.31 o 
   1  -7   0      123.36      138.02     16.43 o 
   2  -7   0      282.83      286.17     19.26 o 
   3  -7   0      580.64      606.09     21.52 o 
   4  -7   0      438.65      450.30     13.47 o 
   5  -7   0       80.45       78.41      3.53 o 
   6  -7   0       27.98       28.77      2.41 o 
   7  -7   0       80.45       70.82      5.25 o 
   8  -7   0      347.20      312.32      8.80 o 
   9  -7   0      172.77      162.12      6.62 o 
  10  -7   0        5.14        5.16      1.24 o 
  11  -7   0      109.94      106.28      5.74 o 
   0  -6   0      838.05      837.76     23.32 o 
   1  -6   0      941.24      973.68     27.24 o 
   2  -6   0      322.60      355.56     13.15 o 
   3  -6   0      523.85      588.52     19.81 o 
   4  -6   0       84.56       80.84      6.90 o 
   5  -6   0       30.69       40.16      4.72 o 
   6  -6   0       49.50       57.23      3.14 o 
   7  -6   0      446.20      425.41     12.86 o 
   8  -6   0      888.03      841.37     15.79 o 
   9  -6   0      112.76      106.53      4.80 o 
  10  -6   0       48.35       51.29      3.10 o 
  11  -6   0       52.12       58.03      3.39 o 
   1  -5   0     2025.40     2250.78     44.40 o 
   2  -5   0      282.53      352.30      8.35 o 
   3  -5   0     1181.74     1338.61     21.22 o 
   4  -5   0     1135.25     1226.88     22.23 o 
   5  -5   0      203.97      194.03      8.02 o 
   6  -5   0      317.34      361.96     16.29 o 
   7  -5   0       53.99       52.54      3.57 o 
   8  -5   0     1136.53     1056.41     21.54 o 
   9  -5   0      191.81      173.71      6.20 o 
  10  -5   0      250.54      273.64      9.53 o 
  11  -5   0       92.41      103.61      5.11 o 
  12  -5   0      112.57      128.07      6.43 o 
   0  -4   0      742.63      698.28     13.82 o 
   1  -4   0      492.88      478.17     13.33 o 
   2  -4   0       89.60      115.77      3.96 o 
   3  -4   0        3.01        6.07      1.84 o 
   4  -4   0      194.15      208.49     10.50 o 
   5  -4   0       50.93       60.67      4.37 o 
   6  -4   0      312.82      291.43     14.05 o 
   7  -4   0     1180.41     1117.95     32.70 o 
   8  -4   0      534.81      500.80     13.28 o 
   9  -4   0       20.12       13.84      2.62 o 
  10  -4   0      140.78      151.55     16.69 o 
  11  -4   0      116.06      126.04      6.95 o 
  12  -4   0       21.53       22.31      3.10 o 
   1  -3   0      780.38      820.83     10.06 o 
   2  -3   0      529.61      526.61     14.66 o 
   3  -3   0     5451.83     5815.77     69.17 o 
   4  -3   0     3018.02     2944.77     57.20 o 
   5  -3   0      927.82      852.25     24.77 o 
   6  -3   0       15.38       24.43      4.25 o 
   7  -3   0       43.50       43.12      5.56 o 
   8  -3   0      337.10      333.61     16.46 o 
   9  -3   0       85.62       70.66     11.04 o 
  10  -3   0       68.30       67.32      7.91 o 
  11  -3   0       87.94       80.82      5.06 o 
  12  -3   0       59.38       65.73      3.90 o 
   0  -2   0     3293.97     3385.30     55.77 o 
   1  -2   0     3950.45     3723.64     70.45 o 
   2  -2   0     1900.01     1792.27     22.69 o 
   3  -2   0     1173.10     1224.97     13.75 o 
   4  -2   0     2223.44     2444.66     85.99 o 
   5  -2   0      247.81      251.33      7.34 o 
   6  -2   0      208.17      223.68     10.81 o 
   7  -2   0        4.17        7.81      2.70 o 
   8  -2   0      168.93      142.56     10.28 o 
   9  -2   0       90.21       88.95      5.58 o 
  10  -2   0      362.39      337.93     12.36 o 
  11  -2   0      285.83      281.70      9.67 o 
  12  -2   0       81.24       78.40      4.45 o 
  13  -2   0       22.73       26.26      2.95 o 
   1  -1   0     4903.02     4783.75     77.03 o 
   2  -1   0     2319.32     2208.31     26.71 o 
   3  -1   0       95.28      114.06      2.57 o 
   4  -1   0     1232.83     1336.04     12.91 o 
   5  -1   0     1265.07     1323.31     34.30 o 
   6  -1   0      117.37      105.81      4.13 o 
   7  -1   0      213.04      225.27      8.20 o 
   8  -1   0      497.02      477.50     18.97 o 
   9  -1   0      101.82       91.96      4.70 o 
  10  -1   0       11.01       13.31      2.42 o 
  11  -1   0      307.41      304.64     10.24 o 
  12  -1   0      157.78      189.23      7.06 o 
  13  -1   0       31.68       31.74      3.16 o 
   1   0   0      750.43      768.32      9.25 o 
   2   0   0     1837.37     1820.12     31.84 o 
   3   0   0      180.86      165.78      5.29 o 
   4   0   0     1703.07     1773.27     23.81 o 
   5   0   0      615.55      647.27     12.85 o 
   6   0   0      381.59      373.44      9.72 o 
   7   0   0      929.16      917.37     36.43 o 
   8   0   0       14.88       20.54      2.80 o 
   9   0   0      313.37      316.23      8.82 o 
  10   0   0        1.31        0.24      1.75 o 
  11   0   0       64.61       64.90      4.68 o 
  12   0   0        1.14        2.72      1.49 o 
  13   0   0        1.15        0.58      1.44 o 
   1   1   0     4746.59     4785.12     54.41 o 
   2   1   0     2316.15     2245.45     27.43 o 
   3   1   0       56.00       69.21      2.75 o 
   4   1   0     1194.96     1274.31     18.62 o 
   5   1   0     1297.77     1309.31     20.58 o 
   6   1   0      146.84      134.33      5.58 o 
   7   1   0      220.39      251.55     12.80 o 
   8   1   0      485.29      465.66     19.25 o 
   9   1   0      100.85       99.75      5.86 o 
  10   1   0        7.12        6.10      2.31 o 
  11   1   0      318.82      315.38      8.35 o 
  12   1   0      149.54      171.77      6.67 o 
   0   2   0     3003.00     3178.53     30.51 o 
   1   2   0     4244.12     3950.49     37.59 o 
   2   2   0     1968.80     1861.48     34.15 o 
   3   2   0     1120.46     1170.64     16.18 o 
   4   2   0     2259.36     2477.92     37.83 o 
   5   2   0      282.04      281.80     11.87 o 
   6   2   0      254.62      271.61     12.65 o 
   7   2   0       10.13        8.12      3.02 o 
   8   2   0      187.96      145.75     10.68 o 
   9   2   0       96.80       93.55      7.63 o 
  10   2   0      366.03      375.89      9.61 o 
  11   2   0      283.51      293.35      8.02 o 
  12   2   0       79.91       73.87      4.17 o 
   1   3   0      819.71      835.97      8.14 o 
   2   3   0      454.28      422.83     17.71 o 
   3   3   0     5369.06     5534.83     94.71 o 
   4   3   0     3069.14     2938.08     56.19 o 
   5   3   0     1032.49      978.07     26.13 o 
   6   3   0        8.18       14.33      3.50 o 
   7   3   0       39.85       39.99      5.55 o 
   8   3   0      337.27      320.08     16.38 o 
   9   3   0       70.12       62.40      4.99 o 
  10   3   0       74.49       78.55      5.28 o 
  11   3   0       68.96       60.59      8.30 o 
  12   3   0       59.36       51.97      5.00 o 
   0   4   0      763.86      699.44      9.32 o 
   1   4   0      529.71      485.95      5.46 o 
   2   4   0       68.95       85.73      3.00 o 
   3   4   0        1.92        2.07      1.75 o 
   4   4   0      189.41      209.42      9.95 o 
   5   4   0       42.53       51.37      5.46 o 
   6   4   0      274.56      255.48     13.09 o 
   7   4   0     1078.55      991.04     30.54 o 
   8   4   0      531.89      516.83     13.63 o 
   9   4   0        9.67        9.52      1.99 o 
  10   4   0      154.87      152.40     10.23 o 
  11   4   0      117.36      117.89      8.33 o 
  12   4   0       18.09       24.01      3.49 o 
   1   5   0     2033.34     2148.29     19.24 o 
   2   5   0      307.17      353.00      6.30 o 
   3   5   0     1037.38     1086.18     18.84 o 
   4   5   0     1076.03     1107.77     28.29 o 
   5   5   0      226.32      222.62      7.98 o 
   6   5   0      352.46      361.12     10.96 o 
   7   5   0       50.42       42.18      5.93 o 
   8   5   0     1163.25     1118.79     21.66 o 
   9   5   0      217.28      180.23     11.27 o 
  10   5   0      241.74      270.29     13.44 o 
  11   5   0       93.75       87.84      6.91 o 
  12   5   0      110.88      124.18      6.70 o 
   0   6   0      857.93      833.54     16.47 o 
   1   6   0      996.48      997.56     13.16 o 
   2   6   0      362.05      375.30      8.49 o 
   3   6   0      492.66      513.95     12.98 o 
   4   6   0       83.17       82.43      6.88 o 
   5   6   0       29.49       35.74      3.36 o 
   6   6   0       35.45       46.69      3.29 o 
   7   6   0      426.07      431.21     14.44 o 
   8   6   0      908.62      921.25     15.61 o 
   9   6   0      134.65      120.27      5.97 o 
  10   6   0       38.63       40.16      5.10 o 
  11   6   0       52.15       59.03      5.18 o 
   1   7   0      113.49      130.15      5.63 o 
   2   7   0      302.20      289.79      9.86 o 
   3   7   0      673.28      682.60     16.46 o 
   4   7   0      454.39      434.19     21.95 o 
   5   7   0      109.98      104.60      3.59 o 
   6   7   0       18.16       14.34      1.63 o 
   7   7   0       76.35       67.05      4.66 o 
   8   7   0      336.64      302.87      9.76 o 
   9   7   0      150.14      143.20      6.22 o 
  10   7   0        9.28       11.71      2.76 o 
  11   7   0      106.59       86.27      5.12 o 
   0   8   0     1370.57     1251.77     35.00 o 
   1   8   0      328.19      317.16     10.91 o 
   2   8   0      573.65      586.77     15.61 o 
   3   8   0      142.64      140.63      3.88 o 
   4   8   0       12.45        9.39      1.64 o 
   5   8   0      213.75      189.12      5.54 o 
   6   8   0       97.23       73.20      4.95 o 
   7   8   0       61.91       51.76      4.09 o 
   8   8   0       86.95       92.74      7.18 o 
   9   8   0      183.18      182.62      8.96 o 
   1   9   0        2.19        2.16      1.13 o 
   2   9   0      234.05      227.26      7.15 o 
   3   9   0      261.27      257.60      6.56 o 
   4   9   0      174.72      171.04      5.31 o 
   5   9   0      102.99       96.41      4.62 o 
   6   9   0        3.46        3.63      1.89 o 
   7   9   0      113.88      108.81      7.95 o 
   8   9   0       14.75       16.19      3.12 o 
   9   9   0       67.56       67.05      4.67 o 
   0  10   0       18.09       21.97      4.08 o 
   1  10   0      137.92      132.30      6.64 o 
   2  10   0      277.22      253.40     10.85 o 
   3  10   0       16.05       16.26      2.83 o 
   4  10   0      164.21      161.74      7.21 o 
   5  10   0      531.37      474.13     17.92 o 
   6  10   0        1.78        4.66      2.46 o 
   7  10   0      143.24      151.63      8.52 o 
   8  10   0      315.86      365.50     11.99 o 
   1  11   0       14.38       15.75      3.02 o 
   2  11   0       72.06       63.77      3.42 o 
   3  11   0      249.32      229.66      9.36 o 
   4  11   0      197.74      197.18      7.39 o 
   5  11   0      127.08      141.34      8.37 o 
   6  11   0       81.49       78.39      5.77 o 
   0  12   0      375.65      379.00     13.86 o 
   1  12   0      139.76      129.60      5.31 o 
   2  12   0       61.90       60.58      5.43 o 
   3  12   0        1.72        4.85      1.82 o 
   4  12   0       25.57       26.51      3.19 o 
  -4 -12   1       61.86       66.95      3.70 o 
  -3 -12   1       92.52      119.46      7.76 o 
  -1 -12   1       42.13       57.96      5.13 o 
   0 -12   1      166.75      178.67      8.90 o 
   1 -12   1       97.99      108.33      6.73 o 
   2 -12   1      214.07      222.62      9.32 o 
   3 -12   1      246.99      300.40     12.52 o 
   4 -12   1       96.88       93.49      6.24 o 
  -7 -11   1      338.72      353.80     11.24 o 
  -6 -11   1       70.71       82.61      5.73 o 
  -5 -11   1       44.71       51.88      2.99 o 
  -4 -11   1       15.49       16.80      4.02 o 
   1 -11   1       25.45       40.44      5.22 o 
   2 -11   1       66.03       66.38      4.32 o 
   3 -11   1      116.84      141.42      6.08 o 
   4 -11   1      445.84      497.18      8.42 o 
   5 -11   1        0.54        3.84      1.64 o 
   6 -11   1      124.84      134.02      4.27 o 
  -8 -10   1       16.33       20.66      2.21 o 
  -7 -10   1       82.32       71.78      3.55 o 
  -6 -10   1       56.67       61.23      3.02 o 
  -5 -10   1       25.14       27.30      3.19 o 
  -4 -10   1        8.91       16.86      3.48 o 
   2 -10   1        0.13       -0.22      1.73 o 
   3 -10   1       14.95       15.70      2.04 o 
   4 -10   1      311.13      318.73      8.22 o 
   5 -10   1      263.00      260.02      6.37 o 
   6 -10   1       39.72       36.40      3.44 o 
   7 -10   1       40.17       45.11      2.37 o 
   8 -10   1      107.75      122.75      4.46 o 
  -9  -9   1       13.20       10.63      1.56 o 
  -8  -9   1       64.38       61.49      5.00 o 
  -7  -9   1      149.14      148.26      4.84 o 
  -6  -9   1      162.17      169.38     12.05 o 
  -5  -9   1      368.54      350.56      9.46 o 
  -4  -9   1      264.58      256.15      8.94 o 
  -3  -9   1      315.51      337.73     18.16 o 
   3  -9   1      204.75      221.16      6.98 o 
   4  -9   1      359.71      360.81      9.21 o 
   5  -9   1       25.67       26.35      2.36 o 
   6  -9   1       23.85       27.97      2.78 o 
   7  -9   1       99.06       99.13      4.59 o 
   8  -9   1       48.00       56.86      3.76 o 
   9  -9   1        2.52        3.25      1.06 o 
 -10  -8   1      125.92      145.11      7.58 o 
  -9  -8   1       95.88       96.16      5.03 o 
  -8  -8   1       58.63       51.25      3.48 o 
  -7  -8   1       72.78       67.59      4.10 o 
  -6  -8   1      189.74      184.40     19.37 o 
  -5  -8   1       28.03       25.13      3.13 o 
  -4  -8   1      690.80      628.20     12.81 o 
  -3  -8   1      299.28      275.28     11.31 o 
  -2  -8   1      293.14      305.36     18.05 o 
  -1  -8   1      703.77      703.06     18.35 o 
   0  -8   1       22.99       21.19      2.98 o 
   1  -8   1      507.51      482.26     36.42 o 
   2  -8   1      231.89      218.68     12.81 o 
   3  -8   1      955.12      905.48     28.92 o 
   4  -8   1       94.57       77.87      4.13 o 
   5  -8   1       83.35       82.22      4.33 o 
   6  -8   1      347.01      346.34      9.34 o 
   7  -8   1      111.28      123.42      6.72 o 
   8  -8   1       39.18       44.46      5.15 o 
   9  -8   1      150.34      139.83      4.61 o 
  10  -8   1       29.65       30.24      2.24 o 
 -11  -7   1        1.66        5.05      1.91 o 
 -10  -7   1      235.57      222.54      7.58 o 
  -9  -7   1      524.67      488.19     12.89 o 
  -8  -7   1      330.63      313.95      9.19 o 
  -7  -7   1       45.17       58.17      3.90 o 
  -6  -7   1      145.96      136.69      8.56 o 
  -5  -7   1      446.91      435.40     10.65 o 
  -4  -7   1       96.53       88.81      5.85 o 
  -3  -7   1      269.82      271.16     13.74 o 
  -2  -7   1       46.64       48.93      3.96 o 
  -1  -7   1       22.00       22.41      2.77 o 
   0  -7   1      200.11      192.94      7.69 o 
   1  -7   1      416.36      425.40     20.58 o 
   2  -7   1      433.71      428.42     17.50 o 
   3  -7   1       73.59       67.57      6.68 o 
   4  -7   1      301.65      303.96     14.81 o 
   5  -7   1      307.70      314.29      7.36 o 
   6  -7   1      149.75      138.41      4.96 o 
   7  -7   1      485.01      464.41     13.63 o 
   8  -7   1      407.08      441.11     12.95 o 
   9  -7   1      130.54      129.24      5.94 o 
  10  -7   1      111.10      125.46      5.22 o 
 -11  -6   1       58.83       58.08      5.22 o 
 -10  -6   1      296.27      298.62     11.43 o 
  -9  -6   1       34.96       33.73      2.78 o 
  -8  -6   1      233.21      211.64      7.31 o 
  -7  -6   1       92.48       85.55      6.25 o 
  -6  -6   1        6.61        5.01      1.37 o 
  -5  -6   1      398.07      422.38     12.91 o 
  -4  -6   1     1490.79     1623.81     28.28 o 
  -3  -6   1      500.27      564.55     18.25 o 
  -2  -6   1      668.34      706.44     21.01 o 
  -1  -6   1      319.39      319.28     13.12 o 
   0  -6   1      615.44      708.80     14.88 o 
   1  -6   1      252.33      265.64      8.28 o 
   2  -6   1      347.17      363.88     17.84 o 
   3  -6   1      322.55      281.20     13.11 o 
   4  -6   1      157.27      126.35      6.09 o 
   5  -6   1      103.13       88.71      7.03 o 
   6  -6   1      466.54      432.90      7.98 o 
   7  -6   1      597.99      563.58     15.05 o 
   8  -6   1       29.94       29.35      2.76 o 
   9  -6   1      158.99      153.28      5.57 o 
  10  -6   1       25.40       27.03      2.31 o 
  11  -6   1       44.57       50.57      4.27 o 
 -12  -5   1       27.30       23.46      3.21 o 
 -11  -5   1        1.24        0.34      1.63 o 
 -10  -5   1      190.14      205.16      6.53 o 
  -9  -5   1       32.21       37.82      4.67 o 
  -8  -5   1      129.42      132.43      5.68 o 
  -7  -5   1      375.06      342.06      7.91 o 
  -6  -5   1      611.75      562.02     15.61 o 
  -5  -5   1      104.54      100.93      8.76 o 
  -4  -5   1     1671.18     1685.19     41.22 o 
  -3  -5   1       39.23       48.31      4.43 o 
  -2  -5   1       51.80       53.89      4.72 o 
  -1  -5   1      685.27      747.05     20.10 o 
   0  -5   1      816.52      929.08     19.25 o 
   1  -5   1     1947.38     1997.88     68.17 o 
   2  -5   1     2985.07     3518.87     44.44 o 
   3  -5   1        1.10        0.37      1.28 o 
   4  -5   1      329.51      343.27      8.12 o 
   5  -5   1      203.81      206.61     15.37 o 
   6  -5   1       58.97       65.22      6.91 o 
   7  -5   1       20.83       20.47      2.34 o 
   8  -5   1       34.27       24.54      4.12 o 
   9  -5   1       12.74        4.48      2.85 o 
  10  -5   1      129.46      115.56      6.02 o 
  11  -5   1      234.31      251.29      7.90 o 
  12  -5   1       14.49       12.64      2.15 o 
 -12  -4   1       26.78       27.71      2.51 o 
 -11  -4   1       33.35       33.71      3.21 o 
 -10  -4   1       24.25       17.09      2.83 o 
  -9  -4   1     1241.12     1221.49     19.12 o 
  -8  -4   1      758.10      746.78     13.71 o 
  -7  -4   1       10.83        4.92      2.63 o 
  -6  -4   1      390.20      345.81     17.01 o 
  -5  -4   1       81.48       84.47      7.70 o 
  -4  -4   1      112.25      120.25      8.29 o 
  -3  -4   1       39.60       48.49      4.01 o 
  -2  -4   1       98.84      122.21      4.36 o 
  -1  -4   1     1134.33     1219.07     14.91 o 
   0  -4   1     1146.35     1249.21     17.72 o 
   1  -4   1      106.66      149.39      3.54 o 
   2  -4   1     1932.46     2070.04     29.47 o 
   3  -4   1      105.26      124.76      4.94 o 
   4  -4   1      554.46      641.08     10.96 o 
   5  -4   1     1133.60     1246.66     23.41 o 
   6  -4   1     2482.47     2473.39     54.82 o 
   7  -4   1       28.38       26.02      4.84 o 
   8  -4   1      311.14      306.80     13.95 o 
   9  -4   1      246.15      228.13      9.11 o 
  10  -4   1      181.14      169.83      7.51 o 
  11  -4   1      210.22      226.23      8.58 o 
  12  -4   1       18.66       16.06      1.97 o 
 -12  -3   1      118.13      132.14      5.55 o 
 -11  -3   1       23.95       21.38      2.89 o 
 -10  -3   1      106.45      111.29      6.25 o 
  -9  -3   1      340.03      330.85      8.91 o 
  -8  -3   1      109.15      107.47      9.08 o 
  -7  -3   1      172.39      178.91      8.10 o 
  -6  -3   1       48.73       57.45      6.45 o 
  -5  -3   1      819.55      789.58     24.52 o 
  -4  -3   1     2522.10     2651.02     53.65 o 
  -3  -3   1      192.06      210.66      4.85 o 
  -2  -3   1     1045.46     1163.82     17.06 o 
  -1  -3   1    11274.77    11613.64    107.70 o 
   0  -3   1     4372.41     4563.13     65.80 o 
   1  -3   1     3000.52     3233.72     24.42 o 
   2  -3   1     2077.61     2309.89     23.27 o 
   3  -3   1     1817.37     1918.72     26.91 o 
   4  -3   1     1039.41     1097.64     18.73 o 
   5  -3   1      252.64      275.24     12.31 o 
   6  -3   1     1105.85     1085.88     30.05 o 
   7  -3   1      308.92      303.53     15.04 o 
   8  -3   1      365.86      324.01     16.39 o 
   9  -3   1      142.55      155.58      9.97 o 
  10  -3   1      171.47      163.62     15.66 o 
  11  -3   1        2.68        4.55      1.79 o 
  12  -3   1      229.00      249.67      8.99 o 
 -13  -2   1       32.10       30.33      3.35 o 
 -12  -2   1      194.14      214.58      7.48 o 
 -11  -2   1      202.58      215.67      8.43 o 
 -10  -2   1      234.13      229.03     11.78 o 
  -9  -2   1      234.45      228.80     11.33 o 
  -8  -2   1       76.57       77.12      7.59 o 
  -7  -2   1      157.15      161.98     10.42 o 
  -6  -2   1      214.14      237.34     12.44 o 
  -5  -2   1     1430.04     1450.48     91.76 o 
  -4  -2   1     1058.13     1055.61     15.82 o 
  -3  -2   1      576.09      548.69      6.68 o 
  -2  -2   1     3996.50     4111.72     48.77 o 
  -1  -2   1     4378.26     4608.69     75.80 o 
   0  -2   1     1409.71     1411.74     32.17 o 
   1  -2   1      484.85      519.15      8.31 o 
   2  -2   1      849.60      932.29     12.89 o 
   3  -2   1     1394.91     1564.61     31.79 o 
   4  -2   1       46.39       55.49      3.24 o 
   5  -2   1      206.23      237.57     10.87 o 
   6  -2   1      625.59      634.89     20.73 o 
   7  -2   1      332.38      305.01     14.59 o 
   8  -2   1      343.35      359.37     17.05 o 
   9  -2   1      279.00      269.86     11.05 o 
  10  -2   1      425.50      394.55     12.63 o 
  11  -2   1      177.33      171.56     11.02 o 
  12  -2   1       41.76       44.18      3.71 o 
  13  -2   1       60.38       64.53      4.37 o 
 -13  -1   1        8.77        6.98      2.07 o 
 -12  -1   1       71.61       80.87      4.81 o 
 -11  -1   1      127.77      130.53      8.36 o 
 -10  -1   1      170.86      173.98     10.08 o 
  -9  -1   1       55.97       51.10      3.50 o 
  -8  -1   1      436.81      403.59     17.16 o 
  -7  -1   1      141.30      133.94      6.22 o 
  -6  -1   1      323.60      328.39      9.35 o 
  -5  -1   1     2250.85     2360.65     33.28 o 
  -4  -1   1     1556.33     1532.44     33.77 o 
  -3  -1   1      723.14      730.13     10.93 o 
  -2  -1   1     3605.81     3534.20     57.51 o 
  -1  -1   1      961.43      921.30     17.08 o 
   0  -1   1      522.12      516.36     17.34 o 
   1  -1   1      331.42      413.55      6.31 o 
   2  -1   1     3314.22     3257.41     39.03 o 
   3  -1   1     1171.53     1192.50     13.32 o 
   4  -1   1      915.86     1051.03     13.79 o 
   5  -1   1      688.61      707.82     13.87 o 
   6  -1   1      338.81      368.19     20.04 o 
   7  -1   1     1940.05     1925.72     67.02 o 
   8  -1   1       23.58       25.49      4.65 o 
   9  -1   1      633.22      597.01     28.69 o 
  10  -1   1      220.08      222.37      8.89 o 
  11  -1   1       57.89       57.12      4.36 o 
  12  -1   1       22.34       24.18      2.57 o 
 -13   0   1       98.61       90.05      5.73 o 
 -12   0   1      127.90      117.26      7.27 o 
 -11   0   1       12.00        5.08      2.83 o 
 -10   0   1        3.39        8.84      3.44 o 
  -9   0   1      282.02      279.73      9.93 o 
  -8   0   1      428.72      383.02     11.49 o 
  -7   0   1      281.06      262.05      7.24 o 
  -6   0   1      768.56      784.77     34.30 o 
  -5   0   1      611.89      725.42     14.09 o 
  -4   0   1     1526.91     1591.51     18.42 o 
  -3   0   1       13.26       17.10      1.06 o 
  -2   0   1    11401.80    11231.61    195.23 o 
  -1   0   1     6548.62     5878.71     93.32 o 
   0   0   1        8.23       10.45      0.74 o 
   1   0   1     1349.70     1341.85     16.54 o 
   2   0   1    10693.36    10496.45    147.40 o 
   3   0   1     4747.62     4811.03     40.09 o 
   4   0   1      312.11      309.28      6.46 o 
   5   0   1       25.74       24.29      2.46 o 
   6   0   1     2854.40     2867.16     48.18 o 
   7   0   1      351.99      324.31     10.15 o 
   8   0   1       12.27       12.03      2.44 o 
   9   0   1        6.19       10.88      2.16 o 
  10   0   1      248.52      230.73      9.04 o 
  11   0   1       13.09        6.43      1.85 o 
  12   0   1      195.63      228.09      7.60 o 
 -13   1   1        3.56        6.72      1.95 o 
 -12   1   1       66.77       72.56      4.23 o 
 -11   1   1      117.92      120.25      5.07 o 
 -10   1   1      169.54      170.99      6.29 o 
  -9   1   1       50.44       51.05      3.01 o 
  -8   1   1      391.38      373.02     16.82 o 
  -7   1   1      174.68      172.12     10.31 o 
  -6   1   1      363.53      312.36     13.07 o 
  -5   1   1     2204.75     2202.62     44.50 o 
  -4   1   1     1491.91     1538.33     27.57 o 
  -3   1   1      736.76      750.67      8.00 o 
  -2   1   1     3631.04     3756.44     45.94 o 
  -1   1   1     1058.31     1017.51     10.99 o 
   0   1   1      559.15      539.84      8.17 o 
   1   1   1      398.76      475.43      5.73 o 
   2   1   1     3237.61     3139.62     30.23 o 
   3   1   1     1199.52     1208.52     12.07 o 
   4   1   1      964.48     1081.50     11.73 o 
   5   1   1      682.95      681.24     10.56 o 
   6   1   1      300.54      316.08      9.07 o 
   7   1   1     1914.65     1859.16     44.41 o 
   8   1   1       18.38       24.39      4.65 o 
   9   1   1      619.22      592.06     23.03 o 
  10   1   1      258.80      261.34      9.67 o 
  11   1   1       47.66       49.50      3.93 o 
  12   1   1       24.49       29.93      2.73 o 
 -12   2   1      186.16      205.18      7.19 o 
 -11   2   1      225.35      233.06      8.71 o 
 -10   2   1      285.83      277.06      8.20 o 
  -9   2   1      212.83      221.05      7.17 o 
  -8   2   1       98.03       95.97      8.54 o 
  -7   2   1      160.96      173.01     10.72 o 
  -6   2   1      212.33      196.02     10.56 o 
  -5   2   1     1414.77     1367.75     31.92 o 
  -4   2   1      979.80      917.69     22.44 o 
  -3   2   1      466.07      453.56     14.11 o 
  -2   2   1     4006.60     3993.07     46.65 o 
  -1   2   1     4644.73     4738.45     66.34 o 
   0   2   1     1333.85     1289.97      8.84 o 
   1   2   1      478.59      500.88      4.94 o 
   2   2   1      798.02      842.38      9.94 o 
   3   2   1     1339.29     1447.06     14.24 o 
   4   2   1       80.35       89.61      3.00 o 
   5   2   1      249.14      280.51      7.99 o 
   6   2   1      539.00      550.05     19.32 o 
   7   2   1      291.15      278.87     14.24 o 
   8   2   1      358.91      349.71     17.09 o 
   9   2   1      281.46      293.02      8.20 o 
  10   2   1      443.54      434.90     12.98 o 
  11   2   1      160.45      148.22      5.52 o 
  12   2   1       33.83       31.89      4.06 o 
 -12   3   1      109.21      122.34      7.65 o 
 -11   3   1       24.65       24.51      4.16 o 
 -10   3   1      103.66       98.51      5.96 o 
  -9   3   1      315.28      295.18      8.50 o 
  -8   3   1      114.30      107.19      9.27 o 
  -7   3   1      212.35      215.74     12.32 o 
  -6   3   1       76.56       60.99      6.02 o 
  -5   3   1      736.98      759.59     22.10 o 
  -4   3   1     2619.00     2729.95     52.89 o 
  -3   3   1      185.29      208.86      8.55 o 
  -2   3   1     1049.76     1150.11     20.42 o 
  -1   3   1    11374.64    11376.65     95.97 o 
   0   3   1     4072.19     4115.85     34.88 o 
   1   3   1     3128.58     3275.99     21.25 o 
   2   3   1     2021.75     2129.86     18.13 o 
   3   3   1     1924.51     1783.21     35.97 o 
   4   3   1     1092.01     1121.05     27.03 o 
   5   3   1      254.31      261.43     12.01 o 
   6   3   1     1141.97     1127.69     30.99 o 
   7   3   1      332.40      276.49     14.43 o 
   8   3   1      435.90      395.48     11.66 o 
   9   3   1      106.85      119.18      5.15 o 
  10   3   1      182.97      182.76      8.26 o 
  11   3   1        5.09        6.49      3.01 o 
  12   3   1      225.35      230.83     10.25 o 
 -12   4   1       28.67       27.19      3.67 o 
 -11   4   1       48.53       47.18      5.51 o 
 -10   4   1       23.14       18.83      4.13 o 
  -9   4   1     1156.95     1093.13     22.46 o 
  -8   4   1      728.18      707.46     18.63 o 
  -7   4   1        9.13        5.90      2.94 o 
  -6   4   1      400.33      344.33     15.30 o 
  -5   4   1       62.22       64.89      6.02 o 
  -4   4   1      149.55      153.94      8.41 o 
  -3   4   1       39.59       46.69      4.26 o 
  -2   4   1       58.60       70.75      5.02 o 
  -1   4   1     1156.21     1188.99     12.56 o 
   0   4   1     1092.07     1150.80     11.00 o 
   1   4   1      107.47      141.22      2.61 o 
   2   4   1     1993.24     2101.07     20.51 o 
   3   4   1      146.38      164.99      5.93 o 
   4   4   1      641.24      729.53     14.32 o 
   5   4   1     1040.04     1117.94     30.14 o 
   6   4   1     2369.68     2236.80     51.02 o 
   7   4   1       41.08       38.69      5.59 o 
   8   4   1      322.65      325.67     10.54 o 
   9   4   1      243.77      254.44      9.29 o 
  10   4   1      178.31      154.63     10.32 o 
  11   4   1      213.65      236.40     11.78 o 
  12   4   1       20.02       21.28      3.29 o 
 -12   5   1       26.89       22.71      3.25 o 
 -11   5   1        0.79        0.28      2.24 o 
 -10   5   1      187.28      191.92     11.25 o 
  -9   5   1       29.77       27.57      4.55 o 
  -8   5   1      122.01      125.44      9.23 o 
  -7   5   1      439.33      399.31     13.96 o 
  -6   5   1      704.90      571.62     21.09 o 
  -5   5   1      100.56       97.77      7.54 o 
  -4   5   1     1602.93     1592.18     36.73 o 
  -3   5   1       42.82       48.65      3.44 o 
  -2   5   1       46.00       50.24      3.19 o 
  -1   5   1      690.10      717.76      8.55 o 
   0   5   1      928.28     1023.68     12.39 o 
   1   5   1     1795.23     1774.95     18.61 o 
   2   5   1     2764.27     2990.22     48.26 o 
   3   5   1        6.67        8.65      1.70 o 
   4   5   1      357.08      373.77     10.11 o 
   5   5   1      206.71      211.21      7.76 o 
   6   5   1       74.03       72.18      7.16 o 
   7   5   1       27.02       25.95      2.09 o 
   8   5   1       50.34       48.32      5.13 o 
   9   5   1        5.38        0.38      2.43 o 
  10   5   1      105.10       92.25      7.76 o 
  11   5   1      224.56      220.28     10.74 o 
  12   5   1       13.97        8.71      2.24 o 
 -11   6   1       46.47       45.20      4.65 o 
 -10   6   1      325.87      342.94     14.67 o 
  -9   6   1       32.61       34.86      5.23 o 
  -8   6   1      229.72      221.66      8.11 o 
  -7   6   1       98.45      100.53      5.69 o 
  -6   6   1        5.84        5.36      1.91 o 
  -5   6   1      373.49      397.82     11.77 o 
  -4   6   1     1452.32     1484.27     25.72 o 
  -3   6   1      503.00      504.64     10.56 o 
  -2   6   1      756.02      728.98     13.73 o 
  -1   6   1      339.05      311.13      7.46 o 
   0   6   1      664.37      716.50     10.56 o 
   1   6   1      257.08      273.60      7.67 o 
   2   6   1      346.49      320.11      9.71 o 
   3   6   1      356.25      312.64      9.83 o 
   4   6   1      166.00      149.93      7.73 o 
   5   6   1      112.41       89.26      7.37 o 
   6   6   1      478.71      456.28     10.29 o 
   7   6   1      644.42      631.29     15.07 o 
   8   6   1       25.42       25.85      2.45 o 
   9   6   1      157.36      147.14      6.98 o 
  10   6   1       24.25       25.51      4.17 o 
  11   6   1       51.04       54.17      4.77 o 
 -11   7   1        2.29        3.81      1.64 o 
 -10   7   1      241.46      233.93     10.86 o 
  -9   7   1      528.16      514.91     30.40 o 
  -8   7   1      287.16      285.42      9.49 o 
  -7   7   1       45.95       60.62      3.58 o 
  -6   7   1      107.12      105.55      5.76 o 
  -5   7   1      441.34      415.47      6.91 o 
  -4   7   1       79.68       77.06      5.25 o 
  -3   7   1      275.09      264.14      9.53 o 
  -2   7   1       37.69       41.36      2.99 o 
  -1   7   1       37.63       35.21      2.73 o 
   0   7   1      240.99      210.63      8.72 o 
   1   7   1      357.10      350.91     12.10 o 
   2   7   1      454.49      426.54     12.34 o 
   3   7   1       89.28       83.61      5.93 o 
   4   7   1      324.53      293.27     13.24 o 
   5   7   1      315.43      312.68      5.88 o 
   6   7   1      149.57      135.26      6.00 o 
   7   7   1      460.66      459.88     26.45 o 
   8   7   1      374.20      407.05     13.35 o 
   9   7   1      162.54      150.22      5.16 o 
  10   7   1      106.25      118.53      4.79 o 
 -10   8   1      119.53      121.75      6.15 o 
  -9   8   1      122.36      128.77      5.31 o 
  -8   8   1       66.36       63.87      6.05 o 
  -7   8   1       79.12       66.31      4.84 o 
  -6   8   1      192.51      177.97      7.67 o 
  -5   8   1       34.51       31.91      3.25 o 
  -4   8   1      713.56      601.50     10.45 o 
  -3   8   1      371.86      332.97      6.12 o 
  -2   8   1      227.56      224.18     13.11 o 
  -1   8   1      618.94      624.44     16.17 o 
   0   8   1       32.67       29.51      7.27 o 
   1   8   1      506.57      471.72     13.82 o 
   2   8   1      236.53      230.77      9.44 o 
   3   8   1      914.61      888.41     10.97 o 
   4   8   1      118.22      104.85      4.05 o 
   5   8   1       55.95       53.26      3.62 o 
   6   8   1      325.09      317.51      7.27 o 
   7   8   1       92.83      100.51      5.67 o 
   8   8   1       43.36       42.73      9.40 o 
   9   8   1      155.94      145.44      7.96 o 
  -9   9   1       13.48       15.41      2.56 o 
  -8   9   1       52.65       50.69      4.91 o 
  -7   9   1      166.47      147.30      9.15 o 
  -6   9   1      181.38      183.87     10.82 o 
  -5   9   1      317.91      286.30      8.09 o 
  -4   9   1      274.09      231.74      7.22 o 
  -3   9   1      323.33      303.93      8.27 o 
  -2   9   1      209.13      195.31      7.93 o 
  -1   9   1      782.89      732.28     16.50 o 
   0   9   1     1010.79      993.49     19.65 o 
   1   9   1      931.25      898.04     15.34 o 
   2   9   1      530.76      499.42      9.36 o 
   3   9   1      246.40      240.87      6.31 o 
   4   9   1      372.56      343.02      7.71 o 
   5   9   1       26.14       21.81      2.03 o 
   6   9   1       31.25       36.39      3.57 o 
   7   9   1       93.44       81.92      4.88 o 
   8   9   1       30.20       39.89      4.44 o 
   9   9   1        0.22        1.70      1.60 o 
  -8  10   1       13.13       14.35      2.62 o 
  -7  10   1       84.38       78.28      6.14 o 
  -6  10   1       59.30       65.17      6.16 o 
  -5  10   1       36.20       33.49      4.75 o 
  -4  10   1       20.23       24.22      2.98 o 
  -3  10   1      289.86      274.00      7.63 o 
  -2  10   1       83.46       57.14      4.36 o 
  -1  10   1       35.33       32.21      2.71 o 
   0  10   1      386.51      398.49      9.42 o 
   1  10   1       82.65       81.45      4.12 o 
   2  10   1        0.65        1.18      1.10 o 
   3  10   1        6.60        4.12      1.15 o 
   4  10   1      313.71      297.32      8.04 o 
   5  10   1      283.68      256.72      7.80 o 
   6  10   1       40.08       45.33      5.10 o 
   7  10   1       49.42       53.67      4.94 o 
   8  10   1      108.86      111.85      6.07 o 
  -7  11   1      322.59      351.84     11.19 o 
  -6  11   1       79.77       82.41      5.91 o 
  -5  11   1       55.83       58.51      5.51 o 
  -4  11   1       19.59       19.17      3.52 o 
  -3  11   1       15.42       16.27      2.49 o 
  -2  11   1       35.28       36.18      2.68 o 
  -1  11   1       31.04       24.66      2.25 o 
   0  11   1       76.49       85.06      4.98 o 
   1  11   1       26.13       32.40      3.14 o 
   2  11   1       60.54       64.79      7.48 o 
   3  11   1      109.76      119.16      8.35 o 
   4  11   1      426.57      423.08     11.07 o 
   5  11   1        0.83        4.15      2.08 o 
   6  11   1      129.32      134.96      7.35 o 
  -4  12   1       69.29       83.34      5.48 o 
  -3  12   1       99.10      114.99      6.67 o 
  -2  12   1      197.89      216.90      6.53 o 
  -1  12   1       49.25       58.03      3.82 o 
   0  12   1      168.17      175.47     10.46 o 
   1  12   1       97.71       98.34      6.90 o 
   2  12   1      214.82      217.04     10.22 o 
  -4 -12   2       93.84       89.85      5.10 o 
  -3 -12   2        7.20        3.04      2.57 o 
  -1 -12   2       56.23       61.26      5.43 o 
   0 -12   2      135.04      146.54      8.29 o 
   1 -12   2      151.64      175.88      5.99 o 
   2 -12   2      302.50      348.79      8.56 o 
   3 -12   2      203.37      244.62      5.63 o 
   4 -12   2       49.81       60.49      4.72 o 
  -6 -11   2       72.33       67.81      2.55 o 
  -5 -11   2        9.00        6.37      2.23 o 
  -4 -11   2       93.74       95.52      7.78 o 
   1 -11   2       56.32       71.10      4.59 o 
   2 -11   2       19.63       20.39      2.71 o 
   3 -11   2      122.99      122.63      4.62 o 
   4 -11   2       85.59       98.01      3.53 o 
   5 -11   2      129.98      137.58      5.60 o 
   6 -11   2      131.93      134.13      3.48 o 
  -8 -10   2       88.75       92.83      4.15 o 
  -7 -10   2       11.16       14.43      1.88 o 
  -6 -10   2        9.99       13.16      1.99 o 
  -5 -10   2      169.98      154.09      9.24 o 
  -4 -10   2      127.14      136.61      8.54 o 
   2 -10   2      213.81      240.19      8.80 o 
   3 -10   2      149.59      136.68      5.39 o 
   4 -10   2       82.07       69.63      3.88 o 
   5 -10   2       95.18      101.12      3.94 o 
   6 -10   2       10.25       10.21      2.11 o 
   7 -10   2       41.51       43.20      3.13 o 
   8 -10   2       58.33       67.44      4.52 o 
  -9  -9   2      145.58      145.46      6.93 o 
  -8  -9   2       81.12       79.70      4.59 o 
  -7  -9   2      171.17      174.98      5.29 o 
  -6  -9   2      120.86      112.12      4.96 o 
  -5  -9   2      225.43      213.78      8.64 o 
  -4  -9   2      181.67      197.91     10.82 o 
   2  -9   2       45.87       40.85      4.99 o 
   3  -9   2      164.72      150.92     10.57 o 
   4  -9   2       15.28       16.18      2.23 o 
   5  -9   2      157.02      168.19      5.44 o 
   6  -9   2      196.60      201.23      8.94 o 
   7  -9   2       91.25       92.97      4.28 o 
   8  -9   2       37.07       36.44      2.71 o 
   9  -9   2       43.31       48.98      3.88 o 
 -10  -8   2        5.83        2.31      1.42 o 
  -9  -8   2      106.77      104.25      9.90 o 
  -8  -8   2       68.74       73.71      4.16 o 
  -7  -8   2      155.33      153.02      6.72 o 
  -6  -8   2      794.20      761.05     18.08 o 
  -5  -8   2      991.96      996.43     22.35 o 
  -4  -8   2      110.76      107.70      9.80 o 
  -3  -8   2      914.63      881.91     42.38 o 
  -2  -8   2      174.04      183.11      8.26 o 
  -1  -8   2      110.41      112.58      6.42 o 
   0  -8   2      484.34      462.36     13.40 o 
   1  -8   2      190.50      187.13     11.93 o 
   2  -8   2      234.68      219.84      8.48 o 
   3  -8   2      318.35      341.70     10.75 o 
   4  -8   2      578.81      562.18     14.84 o 
   5  -8   2       10.72        7.81      1.53 o 
   6  -8   2       22.61       24.98      2.31 o 
   7  -8   2       44.72       43.48      4.07 o 
   8  -8   2      457.46      473.19     12.14 o 
   9  -8   2      141.14      145.45      4.62 o 
 -11  -7   2      171.33      179.30      8.19 o 
 -10  -7   2      557.83      584.42     13.21 o 
  -9  -7   2       25.58       23.98      3.05 o 
  -8  -7   2      137.37      131.39      5.66 o 
  -7  -7   2      140.31      122.19      4.80 o 
  -6  -7   2        9.49        8.74      2.01 o 
  -5  -7   2       19.61       19.18      2.34 o 
  -4  -7   2      146.93      145.30     11.55 o 
  -3  -7   2      209.06      241.00      9.47 o 
  -2  -7   2      112.52      113.92      8.54 o 
  -1  -7   2      699.83      716.81     23.50 o 
   0  -7   2      377.84      394.49     11.50 o 
   1  -7   2      451.20      468.73     21.19 o 
   2  -7   2      292.82      308.54     14.77 o 
   3  -7   2        0.79        4.22      2.48 o 
   4  -7   2       38.43       40.17      5.61 o 
   5  -7   2      234.70      215.98      6.98 o 
   6  -7   2      102.46       94.04      4.13 o 
   7  -7   2      270.12      224.74      7.39 o 
   8  -7   2      136.93      128.61      6.37 o 
   9  -7   2       39.43       35.00      2.56 o 
  10  -7   2       75.70       79.14      3.98 o 
 -11  -6   2        4.54        6.25      2.47 o 
 -10  -6   2      108.13      109.45      5.74 o 
  -9  -6   2       46.84       48.56      4.78 o 
  -8  -6   2       65.39       66.83      4.18 o 
  -7  -6   2       19.00       16.10      1.78 o 
  -6  -6   2      515.88      457.73      9.66 o 
  -5  -6   2      394.82      366.75     18.49 o 
  -4  -6   2     1015.81     1088.19     33.11 o 
  -3  -6   2      373.91      406.26     15.72 o 
  -2  -6   2     1230.40     1336.07     33.04 o 
  -1  -6   2     1024.13     1058.06     28.15 o 
   0  -6   2      521.67      519.65     18.04 o 
   1  -6   2      421.22      440.13     24.51 o 
   2  -6   2      982.07      977.76     27.31 o 
   3  -6   2      478.56      454.34     17.39 o 
   4  -6   2       97.12      101.17      5.60 o 
   5  -6   2       48.58       44.56      5.66 o 
   6  -6   2      638.93      625.30      9.94 o 
   7  -6   2      149.31      154.23      6.07 o 
   8  -6   2      332.07      343.70     15.34 o 
   9  -6   2      152.68      140.22      6.57 o 
  10  -6   2      152.08      140.40      6.02 o 
  11  -6   2       66.20       64.08      4.88 o 
 -12  -5   2       20.24       19.12      3.11 o 
 -11  -5   2      269.57      262.73     12.46 o 
 -10  -5   2      109.77      114.96      6.13 o 
  -9  -5   2       57.82       62.92      4.79 o 
  -8  -5   2      334.45      317.60     10.71 o 
  -7  -5   2        7.66        3.77      1.01 o 
  -6  -5   2       99.09       89.86      9.26 o 
  -5  -5   2      408.04      393.55     18.40 o 
  -4  -5   2      312.70      354.22     16.22 o 
  -3  -5   2      362.89      390.56     14.18 o 
  -2  -5   2     1275.31     1299.46     30.40 o 
  -1  -5   2     1831.51     1867.57     39.69 o 
   0  -5   2     1588.87     1752.58     37.92 o 
   1  -5   2       31.98       43.33      4.59 o 
   2  -5   2       84.17      107.34      3.73 o 
   3  -5   2      493.65      548.81     14.29 o 
   4  -5   2      497.43      563.53     18.87 o 
   5  -5   2      877.48      866.51     26.50 o 
   6  -5   2      172.60      153.93     10.68 o 
   7  -5   2       29.90       31.53      2.31 o 
   8  -5   2      578.26      592.06     14.68 o 
   9  -5   2      174.06      159.73      7.15 o 
  10  -5   2        8.64        5.33      2.29 o 
  11  -5   2        3.99        5.80      1.56 o 
 -12  -4   2       11.30       14.96      3.15 o 
 -11  -4   2       49.30       54.57      5.96 o 
 -10  -4   2      146.24      140.74      6.83 o 
  -9  -4   2      360.98      325.79      9.82 o 
  -8  -4   2       24.37       20.94      2.80 o 
  -7  -4   2      608.20      590.40     24.44 o 
  -6  -4   2     1145.87     1014.11     32.60 o 
  -5  -4   2       56.87       66.63      7.18 o 
  -4  -4   2      838.89      888.78     17.11 o 
  -3  -4   2       43.03       41.35      3.11 o 
  -2  -4   2     1045.40     1137.81     25.94 o 
  -1  -4   2      205.10      214.23      6.08 o 
   0  -4   2      144.51      159.83      4.09 o 
   1  -4   2      987.58     1063.60     13.27 o 
   2  -4   2     1846.40     2274.90     25.23 o 
   3  -4   2      891.76      996.29     14.01 o 
   4  -4   2     1642.00     1853.04     60.59 o 
   5  -4   2      200.27      191.46     10.84 o 
   6  -4   2       43.71       44.29      5.78 o 
   7  -4   2      418.81      402.25     18.24 o 
   8  -4   2      834.92      831.21     25.42 o 
   9  -4   2        8.69        9.98      6.14 o 
  10  -4   2      441.73      426.48     12.10 o 
  11  -4   2        0.86        2.68      2.25 o 
  12  -4   2       90.88      112.88      6.47 o 
 -13  -3   2       48.86       49.81      3.93 o 
 -12  -3   2       46.50       53.91      3.51 o 
 -11  -3   2      188.83      204.48      7.92 o 
 -10  -3   2       53.59       49.57      4.19 o 
  -9  -3   2      574.19      510.10     44.53 o 
  -8  -3   2       20.55       13.71      2.49 o 
  -6  -3   2      983.00     1006.78     31.14 o 
  -5  -3   2      232.54      239.87     12.94 o 
  -4  -3   2     1337.89     1254.70     31.58 o 
  -3  -3   2      889.66      879.51     26.25 o 
  -2  -3   2     1550.17     1581.37     26.92 o 
  -1  -3   2     3953.13     4175.43     50.93 o 
   0  -3   2     3302.23     3391.99     41.29 o 
   1  -3   2      160.45      178.00      4.56 o 
   2  -3   2     2109.18     2245.70     24.29 o 
   3  -3   2      870.92      975.27     16.15 o 
   4  -3   2      276.61      295.81     14.39 o 
   5  -3   2      724.66      734.84     22.52 o 
   6  -3   2      270.18      265.31     13.40 o 
   7  -3   2      748.01      720.44     25.05 o 
   8  -3   2      175.48      180.77      6.45 o 
   9  -3   2       95.52       95.73      5.77 o 
  10  -3   2       43.79       36.50      4.46 o 
  11  -3   2      113.67      111.73      6.02 o 
  12  -3   2      135.37      152.32      8.13 o 
 -13  -2   2      453.95      506.49     14.75 o 
 -12  -2   2       29.84       29.13      2.89 o 
 -11  -2   2       20.14       17.16      2.76 o 
 -10  -2   2       27.21       27.00      3.18 o 
  -9  -2   2      231.72      235.64      8.98 o 
  -8  -2   2       41.84       45.10      6.19 o 
  -7  -2   2       55.46       81.87      8.01 o 
  -6  -2   2      783.62      836.61     26.76 o 
  -5  -2   2      441.62      442.89     17.38 o 
  -4  -2   2      154.88      141.59      4.24 o 
  -3  -2   2      349.25      356.18      5.17 o 
  -2  -2   2      422.83      431.63      9.84 o 
  -1  -2   2      678.42      585.97      9.72 o 
   0  -2   2     2997.56     2951.24     29.09 o 
   1  -2   2     1418.62     1453.31     13.58 o 
   2  -2   2     6943.37     7098.81     82.34 o 
   3  -2   2     1360.19     1401.00     20.10 o 
   4  -2   2      388.96      455.01      9.28 o 
   5  -2   2      839.98      851.33     23.85 o 
   6  -2   2      249.37      218.89     11.66 o 
   7  -2   2      168.31      174.34     11.16 o 
   8  -2   2      606.69      587.07     12.31 o 
   9  -2   2      952.14      901.60     19.55 o 
  10  -2   2       31.10       30.00      3.32 o 
  11  -2   2      265.85      266.23      9.45 o 
  12  -2   2       77.67       81.32      6.27 o 
 -13  -1   2       95.53      103.72      6.24 o 
 -12  -1   2      148.92      156.21     13.96 o 
 -11  -1   2      200.90      210.47      8.37 o 
 -10  -1   2      355.30      334.92     13.01 o 
  -9  -1   2      251.64      238.98      7.48 o 
  -8  -1   2       36.47       44.83      6.10 o 
  -7  -1   2      618.89      662.82     23.18 o 
  -6  -1   2       46.50       49.69      4.51 o 
  -5  -1   2      192.62      225.44      5.44 o 
  -4  -1   2        6.85        4.38      0.97 o 
  -3  -1   2     2864.86     2893.20     34.25 o 
  -2  -1   2     9221.25     9076.63     83.77 o 
  -1  -1   2     9092.18     8434.36     78.15 o 
   0  -1   2       46.51       55.86      2.04 o 
   1  -1   2     2070.95     2197.84     22.09 o 
   2  -1   2     2440.79     2604.94     31.94 o 
   3  -1   2       52.65       61.86      2.43 o 
   4  -1   2      765.92      750.64     13.84 o 
   5  -1   2     2074.99     2116.97     31.17 o 
   6  -1   2      676.39      717.30     15.65 o 
   7  -1   2      642.09      580.09     20.82 o 
   8  -1   2       17.31       16.23      3.88 o 
   9  -1   2       76.51       87.70      5.39 o 
  10  -1   2      261.69      251.57     25.99 o 
  11  -1   2      221.50      214.69     11.94 o 
  12  -1   2       14.74       21.96      3.63 o 
 -13   0   2        0.64       -0.14      1.75 o 
 -12   0   2      134.89      139.47      8.93 o 
 -11   0   2        0.21       -0.42      1.66 o 
 -10   0   2        7.50        6.03      1.71 o 
  -9   0   2       25.13       18.67      2.64 o 
  -8   0   2      135.36      151.35      7.65 o 
  -7   0   2      323.86      336.65     18.15 o 
  -6   0   2      524.45      522.00     15.48 o 
  -5   0   2       70.35       78.19      4.14 o 
  -4   0   2     1080.10     1169.57     14.55 o 
  -3   0   2    22577.45    22275.53    354.22 o 
  -2   0   2      813.72      858.56     10.09 o 
  -1   0   2      930.38     1023.58     19.46 o 
   0   0   2      281.07      312.61      5.21 o 
   1   0   2     1093.19     1027.43     13.99 o 
   2   0   2     1139.96     1246.94     17.34 o 
   3   0   2     2231.80     2386.16     31.25 o 
   4   0   2     3792.09     4160.99     36.49 o 
   5   0   2     1225.04     1242.49     17.76 o 
   6   0   2       44.20       37.52      3.32 o 
   7   0   2     1315.64     1397.35     25.45 o 
   8   0   2       52.91       69.36      7.24 o 
   9   0   2      674.74      611.60     32.50 o 
  10   0   2        1.58        3.25      1.59 o 
  11   0   2       18.07       11.35      3.46 o 
  12   0   2      150.62      173.92      9.43 o 
 -13   1   2       92.96      100.75      6.17 o 
 -12   1   2      160.18      171.78      9.92 o 
 -11   1   2      172.72      170.42      6.72 o 
 -10   1   2      323.57      328.49     10.58 o 
  -9   1   2      231.29      220.04      6.18 o 
  -8   1   2       45.80       40.32      5.53 o 
  -7   1   2      565.21      586.32     20.15 o 
  -6   1   2       53.02       55.64      5.31 o 
  -5   1   2      201.10      237.91      7.53 o 
  -4   1   2        4.14        5.40      0.98 o 
  -3   1   2     2907.23     2967.04     30.99 o 
  -2   1   2     8715.07     8808.64     82.09 o 
  -1   1   2     9530.12     8860.54    100.43 o 
   0   1   2       24.59       28.37      0.71 o 
   1   1   2     1972.32     2040.53     16.46 o 
   2   1   2     2433.05     2520.04     19.66 o 
   3   1   2       55.73       65.06      1.51 o 
   4   1   2      679.15      682.02     10.32 o 
   5   1   2     1905.54     1950.05     23.42 o 
   6   1   2      789.48      812.40     16.57 o 
   7   1   2      630.51      609.10     21.95 o 
   8   1   2       16.68       16.56      4.28 o 
   9   1   2       71.47       79.26      5.18 o 
  10   1   2      258.93      262.57     14.80 o 
  11   1   2      203.47      199.68      9.39 o 
  12   1   2        8.36       11.13      2.47 o 
 -12   2   2       43.59       35.33      3.11 o 
 -11   2   2       27.91       24.17      5.74 o 
 -10   2   2       32.68       24.93      3.12 o 
  -9   2   2      229.86      221.51      7.14 o 
  -8   2   2       49.31       40.28      5.62 o 
  -7   2   2       40.12       42.19      5.37 o 
  -6   2   2      725.98      706.60     21.80 o 
  -5   2   2      385.41      403.08     14.50 o 
  -4   2   2      203.50      183.55      8.52 o 
  -3   2   2      300.18      301.03      5.68 o 
  -2   2   2      433.64      428.40      8.42 o 
  -1   2   2      652.51      564.29     11.26 o 
   0   2   2     2903.80     2785.83     24.16 o 
   1   2   2     1505.82     1524.39     12.75 o 
   2   2   2     7087.11     7141.79     44.00 o 
   3   2   2     1279.26     1279.10     13.13 o 
   4   2   2      327.03      375.46      5.85 o 
   5   2   2      840.51      878.73     16.82 o 
   6   2   2      244.43      224.05      7.95 o 
   7   2   2      189.90      177.73     11.63 o 
   8   2   2      666.66      653.24     20.15 o 
   9   2   2      866.17      885.53     21.41 o 
  10   2   2       21.23       24.29      3.87 o 
  11   2   2      292.89      301.43     10.43 o 
  12   2   2       78.43       88.74      6.14 o 
 -12   3   2       40.49       38.76      4.31 o 
 -11   3   2      189.34      192.02      8.39 o 
 -10   3   2       63.41       62.80      4.74 o 
  -9   3   2      598.87      559.10     14.89 o 
  -8   3   2       32.37       20.68      4.46 o 
  -7   3   2        3.52        0.95      1.63 o 
  -6   3   2      985.20      931.21     26.91 o 
  -5   3   2      231.31      257.39     11.71 o 
  -4   3   2     1404.99     1305.37     30.15 o 
  -3   3   2      934.53      882.43     21.59 o 
  -2   3   2     1518.68     1580.42     21.10 o 
  -1   3   2     3966.89     4193.04    128.19 o 
   0   3   2     3193.41     3175.86     27.59 o 
   1   3   2      139.08      155.08      2.17 o 
   2   3   2     2118.87     2189.16     16.53 o 
   3   3   2      827.33      919.86     12.73 o 
   4   3   2      256.58      263.17      5.13 o 
   5   3   2      786.28      813.70     17.09 o 
   6   3   2      266.11      253.87     13.24 o 
   7   3   2      745.41      671.43     24.28 o 
   8   3   2      202.21      204.19      7.05 o 
   9   3   2       98.10      101.23     13.36 o 
  10   3   2       46.41       44.49      5.31 o 
  11   3   2      122.66      114.69      7.35 o 
  12   3   2      126.02      128.03      7.23 o 
 -12   4   2       17.09       15.00      3.07 o 
 -11   4   2       40.91       38.47      5.10 o 
 -10   4   2      139.32      125.62      7.48 o 
  -9   4   2      363.48      344.48     16.03 o 
  -8   4   2       21.98       23.15      3.78 o 
  -7   4   2      590.07      527.07     20.64 o 
  -6   4   2     1111.95     1011.14     29.22 o 
  -5   4   2       36.53       37.54      4.64 o 
  -4   4   2      942.20      978.14     25.47 o 
  -3   4   2       61.63       57.83      3.60 o 
  -2   4   2     1027.10     1061.02     17.63 o 
  -1   4   2      186.17      182.18      4.29 o 
   0   4   2      116.39      123.59      3.05 o 
   1   4   2     1119.47     1164.04     11.56 o 
   2   4   2     2033.44     2402.56     26.09 o 
   3   4   2      989.23     1063.27     17.87 o 
   4   4   2     1532.58     1703.46     39.21 o 
   5   4   2      185.76      189.06     10.77 o 
   6   4   2       46.58       36.33      5.34 o 
   7   4   2      387.58      350.41     16.99 o 
   8   4   2      832.66      877.10     20.09 o 
   9   4   2        1.62        3.15      2.35 o 
  10   4   2      478.36      507.34     29.32 o 
  11   4   2        0.02       -0.36      2.27 o 
  12   4   2       90.01      103.43      6.21 o 
 -12   5   2       16.73       15.76      3.01 o 
 -11   5   2      243.01      239.34     11.59 o 
 -10   5   2      105.14      107.76      8.50 o 
  -9   5   2       85.44       91.62      8.03 o 
  -8   5   2      392.45      399.39     17.03 o 
  -7   5   2        5.40        2.55      2.45 o 
  -6   5   2       90.22       79.38      7.41 o 
  -5   5   2      399.06      390.90     16.01 o 
  -4   5   2      289.25      309.87     13.16 o 
  -3   5   2      438.48      445.60     11.26 o 
  -2   5   2     1284.15     1246.85     20.90 o 
  -1   5   2     1824.77     1819.45     21.65 o 
   0   5   2     1443.87     1544.55     16.75 o 
   1   5   2       43.30       45.31      2.56 o 
   2   5   2       82.11       98.44      3.73 o 
   3   5   2      524.78      557.61     10.71 o 
   4   5   2      464.59      478.95     11.86 o 
   5   5   2      933.38      903.19     26.99 o 
   6   5   2      229.30      206.99     12.47 o 
   7   5   2       29.12       27.83      2.59 o 
   8   5   2      556.05      586.80     14.86 o 
   9   5   2      168.30      174.74     10.01 o 
  10   5   2       10.07       11.82      3.02 o 
  11   5   2        6.44       10.26      2.96 o 
  12   5   2        0.98        2.91      1.61 o 
 -11   6   2        8.46        7.34      2.51 o 
 -10   6   2      107.54      101.40      7.76 o 
  -9   6   2       47.94       46.05      5.51 o 
  -8   6   2       78.72       76.90      4.87 o 
  -7   6   2        9.05        5.11      1.44 o 
  -6   6   2      479.10      425.76     12.63 o 
  -5   6   2      431.20      425.51     17.42 o 
  -4   6   2     1035.54     1042.71     28.62 o 
  -3   6   2      333.22      334.89     10.08 o 
  -2   6   2     1226.09     1251.83     18.27 o 
  -1   6   2      984.71      984.68     15.10 o 
   0   6   2      565.24      561.02     18.36 o 
   1   6   2      343.12      336.41      9.66 o 
   2   6   2     1018.77      978.86     19.27 o 
   3   6   2      446.86      426.07     23.84 o 
   4   6   2       96.99       98.88      5.56 o 
   5   6   2       56.84       40.65      5.47 o 
   6   6   2      639.10      603.27     34.46 o 
   7   6   2      164.01      173.15      7.43 o 
   8   6   2      296.93      302.89      9.86 o 
   9   6   2      157.66      146.36      6.58 o 
  10   6   2      152.55      149.65      5.89 o 
  11   6   2       75.24       66.39      5.09 o 
 -11   7   2      182.25      196.32      8.24 o 
 -10   7   2      523.41      548.91     17.64 o 
  -9   7   2       22.35       25.78      4.08 o 
  -8   7   2      150.32      133.74     11.23 o 
  -7   7   2      116.63      107.39      8.92 o 
  -6   7   2        9.12        8.27      3.97 o 
  -5   7   2       19.52       17.63      1.61 o 
  -4   7   2      147.20      137.64      7.79 o 
  -3   7   2      167.69      184.72     11.29 o 
  -2   7   2      110.33      102.09     12.47 o 
  -1   7   2      720.77      701.79     26.64 o 
   0   7   2      414.04      436.29     12.35 o 
   1   7   2      444.06      453.95     10.27 o 
   2   7   2      289.19      281.50      9.95 o 
   3   7   2        2.04        1.62      1.45 o 
   4   7   2       30.92       31.31      3.42 o 
   5   7   2      199.60      185.35      7.56 o 
   6   7   2       99.95       89.91      4.33 o 
   7   7   2      310.53      269.61      9.49 o 
   8   7   2      116.01      113.34      4.76 o 
   9   7   2       35.31       30.68      2.34 o 
  10   7   2       71.30       73.88      3.68 o 
 -10   8   2        6.65        9.97      2.19 o 
  -9   8   2      106.81      106.24      4.78 o 
  -8   8   2       59.16       74.12      6.29 o 
  -7   8   2      145.26      150.31      9.61 o 
  -6   8   2      796.34      760.51     24.31 o 
  -5   8   2     1071.81      983.23     16.95 o 
  -4   8   2      114.77      107.87      4.78 o 
  -3   8   2      848.71      790.49     12.46 o 
  -2   8   2      171.45      179.79      5.48 o 
  -1   8   2       99.07       98.19      6.08 o 
   0   8   2      490.46      456.36     13.45 o 
   1   8   2      204.56      197.30     12.51 o 
   2   8   2      225.39      206.63      5.66 o 
   3   8   2      290.07      280.62      6.65 o 
   4   8   2      550.98      517.56      9.58 o 
   5   8   2        6.92        8.00      1.42 o 
   6   8   2       23.58       24.40      2.41 o 
   7   8   2       54.32       49.05      4.00 o 
   8   8   2      468.47      471.64     11.95 o 
   9   8   2      128.93      129.09      7.33 o 
  -9   9   2      166.36      164.05      7.23 o 
  -8   9   2       62.96       65.48      5.49 o 
  -7   9   2      152.02      146.75      9.05 o 
  -6   9   2      113.92      103.79      8.08 o 
  -5   9   2      217.43      191.85     11.24 o 
  -4   9   2      170.25      165.25      7.48 o 
  -3   9   2      142.60      131.38      7.14 o 
  -2   9   2      532.90      507.01     13.47 o 
  -1   9   2     1337.82     1289.50     23.88 o 
   0   9   2      886.09      889.11     15.04 o 
   1   9   2     1123.41     1082.09     21.35 o 
   2   9   2       46.21       41.96      2.58 o 
   3   9   2      165.23      147.11      4.87 o 
   4   9   2        8.12        8.31      1.62 o 
   5   9   2      170.46      184.47      5.43 o 
   6   9   2      226.70      232.70      8.67 o 
   7   9   2       92.43       83.75      4.87 o 
   8   9   2       27.30       27.62      3.68 o 
   9   9   2       47.74       53.50      3.99 o 
  -8  10   2      101.37       97.00      5.71 o 
  -7  10   2        4.63        7.18      2.45 o 
  -6  10   2       19.00       19.60      3.64 o 
  -5  10   2      202.30      179.52     10.51 o 
  -4  10   2      136.98      135.43      9.38 o 
  -3  10   2       63.61       63.54      5.76 o 
  -2  10   2       46.75       47.13      3.94 o 
  -1  10   2      121.32      130.88      5.26 o 
   0  10   2      131.52      136.49      5.34 o 
   1  10   2       16.33       20.05      2.75 o 
   2  10   2      228.94      238.16      7.15 o 
   3  10   2      153.87      132.68      4.56 o 
   4  10   2       92.25       82.11      3.55 o 
   5  10   2      105.48      106.23      4.47 o 
   6  10   2        9.83       10.24      2.05 o 
   7  10   2       46.00       40.27      4.29 o 
   8  10   2       63.58       67.03      4.48 o 
  -6  11   2       74.68       79.80      5.76 o 
  -5  11   2       10.05        5.32      2.39 o 
  -4  11   2       90.93       91.35      7.01 o 
  -3  11   2      243.71      236.69      8.01 o 
  -2  11   2        3.72        3.27      1.69 o 
  -1  11   2       38.27       35.36      2.62 o 
   0  11   2      139.44      140.04      6.29 o 
   1  11   2       44.66       49.66      5.61 o 
   2  11   2       18.89       20.17      3.85 o 
   3  11   2      119.81      117.61      5.55 o 
   4  11   2      105.01      107.70      5.14 o 
   5  11   2      116.32      109.78      6.97 o 
   6  11   2      107.53      104.84      6.19 o 
  -4  12   2       81.30       80.05      5.37 o 
  -3  12   2        4.33        2.63      1.61 o 
  -2  12   2        3.44        3.77      1.83 o 
  -1  12   2       51.89       49.35      4.66 o 
   0  12   2      139.84      155.93      8.59 o 
   1  12   2      145.35      166.99      8.94 o 
   2  12   2      311.00      343.50     12.98 o 
   3  12   2      221.18      240.49     10.10 o 
  -4 -12   3       35.23       39.74      3.79 o 
  -3 -12   3       48.88       53.28      4.79 o 
  -2 -12   3      140.55      148.04      8.05 o 
  -1 -12   3      142.81      134.64      6.64 o 
   0 -12   3      305.65      341.55      8.80 o 
   1 -12   3      270.63      292.18      8.00 o 
   2 -12   3       13.07       11.83      1.82 o 
   3 -12   3       40.60       42.84      2.28 o 
  -6 -11   3      253.56      255.34      5.91 o 
  -5 -11   3       29.37       30.16      3.99 o 
  -4 -11   3       87.47       88.25      4.78 o 
  -3 -11   3      139.90      145.41      9.50 o 
   1 -11   3       61.79       68.21      6.71 o 
   2 -11   3       51.60       49.91      3.05 o 
   3 -11   3      170.32      171.22      5.46 o 
   4 -11   3       32.48       29.86      2.04 o 
   5 -11   3       19.43       17.62      2.18 o 
   6 -11   3       44.71       49.74      4.03 o 
  -8 -10   3       26.04       24.73      2.22 o 
  -7 -10   3      140.03      148.17      4.15 o 
  -6 -10   3      126.63      128.38      4.79 o 
  -5 -10   3       21.68       23.93      2.37 o 
  -4 -10   3       38.99       35.97      5.33 o 
   2 -10   3      461.19      441.18     18.46 o 
   3 -10   3      106.28      108.51      4.84 o 
   4 -10   3       56.20       62.27      3.23 o 
   5 -10   3       88.40       95.20      3.74 o 
   6 -10   3       92.24      109.02      5.21 o 
   7 -10   3       15.80       21.00      2.15 o 
  -9  -9   3       29.24       32.14      5.16 o 
  -8  -9   3        5.92        4.48      1.49 o 
  -7  -9   3      164.22      150.18      4.86 o 
  -6  -9   3      166.92      158.46      5.93 o 
  -5  -9   3      272.45      284.22      9.93 o 
  -4  -9   3      137.19      134.73      8.86 o 
  -2  -9   3     1405.86     1418.52     41.91 o 
   1  -9   3      379.53      423.72     16.49 o 
   2  -9   3      542.04      565.84     19.95 o 
   3  -9   3       58.86       64.33      5.54 o 
   4  -9   3      118.87      135.22      9.07 o 
   5  -9   3       86.61       80.73      3.76 o 
   6  -9   3       61.62       52.13      3.37 o 
   7  -9   3       95.98       85.44      3.85 o 
   8  -9   3        3.40        6.08      2.39 o 
 -10  -8   3       20.87       23.68      3.34 o 
  -9  -8   3      103.05      104.22      5.70 o 
  -8  -8   3      175.00      167.60      7.83 o 
  -7  -8   3      573.04      502.07      9.94 o 
  -6  -8   3      321.51      292.86      7.26 o 
  -5  -8   3       20.63       25.02      3.22 o 
  -4  -8   3      204.06      217.16     14.84 o 
  -3  -8   3      136.84      143.98     11.77 o 
  -2  -8   3      141.06      125.62      6.98 o 
  -1  -8   3      230.26      225.12      9.32 o 
   0  -8   3      580.61      568.92     15.26 o 
   1  -8   3        4.52        3.28      4.36 o 
   2  -8   3       24.86       24.32      2.27 o 
   3  -8   3      137.33      139.77      5.80 o 
   4  -8   3       49.56       51.55      4.71 o 
   5  -8   3       94.59       89.43      4.03 o 
   6  -8   3      379.81      342.30      9.12 o 
   7  -8   3      265.62      239.98      8.91 o 
   8  -8   3       15.54       11.86      3.02 o 
   9  -8   3       47.42       46.58      3.08 o 
 -11  -7   3      265.23      282.70     10.35 o 
 -10  -7   3       77.02       73.53      4.31 o 
  -9  -7   3       19.20       12.29      2.41 o 
  -8  -7   3      174.16      167.19      5.51 o 
  -7  -7   3      129.44      122.19      5.31 o 
  -6  -7   3       21.83       20.73      2.58 o 
  -5  -7   3       11.02       11.61      2.05 o 
  -4  -7   3      240.55      216.94     14.28 o 
  -3  -7   3      247.13      262.49     10.25 o 
  -2  -7   3       65.68       64.22      6.81 o 
  -1  -7   3      376.21      386.39     16.92 o 
   0  -7   3       79.62       85.99      7.75 o 
   1  -7   3      221.15      234.17     20.01 o 
   2  -7   3      162.80      184.57     11.60 o 
   3  -7   3      394.20      361.10     16.73 o 
   4  -7   3      204.16      198.25      6.71 o 
   5  -7   3      318.56      333.59      9.14 o 
   6  -7   3      151.56      134.98      4.93 o 
   7  -7   3       31.96       33.07      2.95 o 
   8  -7   3       62.97       70.66      6.59 o 
   9  -7   3      204.24      183.04      5.55 o 
  10  -7   3      136.40      143.34      7.61 o 
 -11  -6   3      120.35      115.77      7.48 o 
 -10  -6   3      317.19      316.63      9.93 o 
  -9  -6   3      222.07      215.01      8.65 o 
  -8  -6   3       85.12       75.84      5.75 o 
  -7  -6   3      302.30      293.28      6.25 o 
  -6  -6   3      160.98      158.96      6.40 o 
  -5  -6   3       20.61       22.30      5.48 o 
  -4  -6   3      221.24      235.36     14.25 o 
  -3  -6   3      765.31      774.72     17.82 o 
  -2  -6   3      895.92      938.96     26.98 o 
  -1  -6   3      664.14      644.54     21.21 o 
   0  -6   3      165.89      193.95     10.80 o 
   1  -6   3      949.23      949.31     27.19 o 
   2  -6   3      172.25      183.80     10.61 o 
   3  -6   3      333.53      354.92     15.44 o 
   4  -6   3      273.84      312.65     10.23 o 
   5  -6   3      397.72      423.08     18.05 o 
   6  -6   3       11.85       18.39      1.92 o 
   7  -6   3      320.03      304.88      7.30 o 
   8  -6   3      461.56      473.86     14.77 o 
   9  -6   3       19.84       23.20      3.91 o 
  10  -6   3      109.48      114.87      7.68 o 
  11  -6   3       43.99       54.85      4.36 o 
 -12  -5   3       59.77       64.71      5.04 o 
 -11  -5   3      175.72      170.06      9.89 o 
 -10  -5   3      489.74      473.71     12.94 o 
  -9  -5   3      126.14      121.20      5.35 o 
  -8  -5   3       43.66       45.22      3.09 o 
  -7  -5   3      356.10      333.15      6.51 o 
  -6  -5   3      110.89      110.28     10.66 o 
  -5  -5   3      232.10      251.95     15.01 o 
  -4  -5   3      212.03      244.56      8.93 o 
  -3  -5   3      815.48      890.36     18.37 o 
  -2  -5   3        7.07        7.18      2.52 o 
  -1  -5   3      603.59      682.06     20.47 o 
   0  -5   3       72.00       64.08      5.77 o 
   1  -5   3     2111.41     2255.13     47.28 o 
   2  -5   3     1533.85     1691.11     49.87 o 
   3  -5   3       60.24       80.06      4.59 o 
   4  -5   3       10.68        8.23      1.99 o 
   5  -5   3      173.72      164.05     10.70 o 
   6  -5   3      189.19      160.91     11.16 o 
   7  -5   3      716.66      714.60     13.43 o 
   8  -5   3      166.11      174.16      7.62 o 
  10  -5   3      206.36      194.41     10.87 o 
  11  -5   3       63.39       65.74      5.46 o 
 -12  -4   3       12.30       19.37      3.38 o 
 -11  -4   3      137.64      142.24      9.52 o 
 -10  -4   3       72.86       71.71      4.93 o 
  -9  -4   3       56.65       61.80      3.76 o 
  -8  -4   3      275.38      281.21      7.33 o 
  -7  -4   3      191.75      195.81     13.98 o 
  -6  -4   3      597.57      564.31     23.78 o 
  -5  -4   3        4.76        1.24      2.51 o 
  -4  -4   3      108.44      115.60      8.84 o 
  -3  -4   3      213.29      197.25      7.11 o 
  -2  -4   3      207.62      232.03     10.10 o 
  -1  -4   3      345.82      358.45     12.72 o 
   0  -4   3     1201.11     1267.31     19.23 o 
   1  -4   3     2903.53     3167.54     41.33 o 
   2  -4   3      201.12      213.34      5.30 o 
   3  -4   3      896.69     1043.91     14.95 o 
   4  -4   3      193.24      207.96      5.95 o 
   5  -4   3      159.19      145.41      6.71 o 
   6  -4   3      927.02      840.93     19.16 o 
   7  -4   3      119.05       97.74      5.91 o 
   8  -4   3      432.92      390.93     16.69 o 
   9  -4   3      161.38      151.23      7.08 o 
  10  -4   3        0.88        0.22      2.54 o 
  11  -4   3       13.46       16.91      3.42 o 
  12  -4   3       62.46       60.24      4.42 o 
 -13  -3   3       51.08       51.65      4.03 o 
 -12  -3   3      204.57      215.95     10.68 o 
 -11  -3   3      132.06      126.48      9.18 o 
 -10  -3   3      183.99      175.71     11.52 o 
  -9  -3   3       54.61       53.14      4.64 o 
  -8  -3   3       26.99       26.84      3.66 o 
  -7  -3   3      337.77      327.26     17.52 o 
  -6  -3   3      693.74      658.35     24.91 o 
  -5  -3   3      560.38      553.73     21.38 o 
  -4  -3   3     2054.43     2024.28     45.88 o 
  -3  -3   3      252.81      243.62      7.42 o 
  -2  -3   3     2060.23     2147.56     28.91 o 
  -1  -3   3      197.66      184.09      8.03 o 
   0  -3   3      160.39      201.95      4.40 o 
   1  -3   3     3991.55     4208.01     36.34 o 
   2  -3   3      222.08      213.55      4.10 o 
   3  -3   3      326.15      333.21      6.87 o 
   4  -3   3      100.60      115.57      5.37 o 
   5  -3   3      863.95      842.59     17.68 o 
   6  -3   3      805.82      857.67     19.02 o 
   7  -3   3      295.21      303.22     11.10 o 
   8  -3   3      261.59      240.93     12.82 o 
   9  -3   3      294.02      287.44     13.58 o 
  10  -3   3      155.45      151.81     10.25 o 
  11  -3   3       85.44       92.35      7.31 o 
  12  -3   3       18.21       18.63      3.14 o 
 -13  -2   3      176.90      215.09      8.97 o 
 -12  -2   3       16.02       17.71      3.51 o 
 -11  -2   3      159.61      151.76     10.28 o 
 -10  -2   3       84.50       78.64      7.73 o 
  -9  -2   3      162.21      150.21      7.68 o 
  -8  -2   3      154.38      162.48     12.00 o 
  -7  -2   3      993.35     1007.53     31.86 o 
  -6  -2   3       88.29      117.08      9.55 o 
  -5  -2   3     1836.90     1719.42     42.32 o 
  -4  -2   3       85.33       73.47      6.53 o 
  -3  -2   3      468.56      491.00      7.17 o 
  -2  -2   3      508.36      567.85      6.23 o 
  -1  -2   3      850.40      843.84     13.54 o 
   0  -2   3     4768.61     4904.71     47.56 o 
   1  -2   3     1712.48     1722.95     19.07 o 
   2  -2   3     1650.32     1721.38     19.55 o 
   3  -2   3      273.58      275.81      5.75 o 
   4  -2   3     2483.64     2674.69     53.26 o 
   5  -2   3     1022.12     1099.84     29.07 o 
   6  -2   3      216.47      225.92     12.22 o 
   7  -2   3      453.68      428.47     18.48 o 
   8  -2   3       45.76       43.28      2.52 o 
   9  -2   3      267.41      272.14      9.79 o 
  10  -2   3       53.06       51.36      4.14 o 
  11  -2   3       62.95       78.57      7.00 o 
  12  -2   3       76.28       83.77      6.06 o 
 -13  -1   3      118.68      125.68      6.96 o 
 -12  -1   3      115.82      113.10      8.04 o 
 -11  -1   3      731.14      772.80     33.51 o 
 -10  -1   3      175.75      173.64      6.18 o 
  -9  -1   3        8.75       10.51      3.22 o 
  -8  -1   3      116.18      106.78      9.46 o 
  -7  -1   3      525.01      535.25     21.27 o 
  -6  -1   3      219.58      211.10      7.50 o 
  -5  -1   3     1219.41     1317.66     21.88 o 
  -4  -1   3       98.58       86.26      3.15 o 
  -3  -1   3       29.98       43.41      1.66 o 
  -2  -1   3     8857.40     8760.21     82.71 o 
  -1  -1   3     1007.78     1023.62     15.04 o 
   0  -1   3      279.27      246.72      5.54 o 
   1  -1   3     3578.53     3760.17     31.70 o 
   2  -1   3       50.01       46.68      2.01 o 
   3  -1   3      592.19      604.82      8.89 o 
   4  -1   3     2470.80     2662.85     52.04 o 
   5  -1   3     1005.08      992.04     26.36 o 
   6  -1   3       43.53       46.00      5.36 o 
   7  -1   3      182.14      170.63     10.93 o 
   8  -1   3      694.71      665.49     11.70 o 
   9  -1   3      685.23      671.27     25.47 o 
  10  -1   3      170.92      181.35      8.27 o 
  11  -1   3      103.74      110.74      8.23 o 
  12  -1   3       16.84       26.13      3.61 o 
 -13   0   3       11.98        7.71      2.39 o 
 -12   0   3        2.37        4.83      2.66 o 
 -11   0   3       92.97       84.58      5.16 o 
 -10   0   3      816.06      810.40     14.77 o 
  -9   0   3       61.91       70.83      3.90 o 
  -8   0   3        5.35       11.81      3.21 o 
  -7   0   3        0.83        4.98      1.72 o 
  -6   0   3      147.20      201.37      7.50 o 
  -5   0   3       35.28       49.75      3.44 o 
  -4   0   3      121.28      153.90      8.00 o 
  -3   0   3    13435.29    13298.13    108.37 o 
  -2   0   3     3914.99     3933.04    128.13 o 
  -1   0   3       28.55       53.64      3.51 o 
   0   0   3     4895.10     4849.46     56.66 o 
   1   0   3     1251.34     1278.11     16.21 o 
   2   0   3     3424.21     3455.55     50.85 o 
   3   0   3       52.78       59.99      6.45 o 
   4   0   3      277.02      296.83      6.22 o 
   5   0   3       24.73       35.50      2.39 o 
   6   0   3      239.15      235.16     11.66 o 
   7   0   3        1.57        2.06      1.83 o 
   8   0   3      914.74      856.37     19.49 o 
   9   0   3      823.58      859.34     18.93 o 
  10   0   3      747.36      766.49     17.41 o 
  11   0   3       29.70       35.96      3.72 o 
  12   0   3       32.46       27.35      3.81 o 
 -13   1   3      129.36      144.85      7.50 o 
 -12   1   3       92.41       83.57      6.97 o 
 -11   1   3      697.83      689.78     18.79 o 
 -10   1   3      147.72      147.93      4.95 o 
  -9   1   3       11.90       14.22      1.69 o 
  -8   1   3      117.51      108.60      8.69 o 
  -7   1   3      568.02      558.37     19.66 o 
  -6   1   3      266.68      245.13      8.53 o 
  -5   1   3     1155.73     1193.92     20.89 o 
  -4   1   3      112.69      101.20      4.58 o 
  -3   1   3       29.42       42.44      1.93 o 
  -2   1   3     9112.60     8825.58    164.17 o 
  -1   1   3     1010.08      983.75     14.42 o 
   0   1   3      299.30      294.78     26.45 o 
   1   1   3     3614.23     3711.06     53.44 o 
   2   1   3       83.26       80.03      2.56 o 
   3   1   3      677.31      682.63      7.84 o 
   4   1   3     2400.71     2528.16     24.80 o 
   5   1   3     1054.76     1047.08     15.44 o 
   6   1   3       53.95       51.27      3.06 o 
   7   1   3      181.63      170.63      8.84 o 
   8   1   3      739.98      708.28     13.82 o 
   9   1   3      683.73      676.18     16.44 o 
  10   1   3      151.98      170.72      7.50 o 
  11   1   3       94.99       99.96      4.53 o 
  12   1   3       12.55       13.71      2.59 o 
 -12   2   3       15.00       20.68      2.75 o 
 -11   2   3      166.37      155.39      8.08 o 
 -10   2   3       75.54       64.68      4.83 o 
  -9   2   3      198.51      195.73      5.77 o 
  -8   2   3      165.83      162.74     10.95 o 
  -7   2   3      971.22      897.39     27.07 o 
  -6   2   3      117.43      145.60      9.08 o 
  -5   2   3     1805.76     1802.56     39.46 o 
  -4   2   3       83.36       71.92      5.47 o 
  -3   2   3      463.32      472.57     13.95 o 
  -2   2   3      427.69      479.87      9.64 o 
  -1   2   3      759.67      740.18      9.67 o 
   0   2   3     4599.69     4661.88     45.45 o 
   1   2   3     1614.29     1613.92     15.69 o 
   2   2   3     1561.65     1588.94     16.37 o 
   3   2   3      266.98      268.97      4.23 o 
   4   2   3     2549.80     2740.98     27.08 o 
   5   2   3      948.40     1012.36     17.78 o 
   6   2   3      223.78      233.01      6.91 o 
   7   2   3      399.39      382.75     12.13 o 
   8   2   3       60.29       53.73      3.64 o 
   9   2   3      233.17      234.69      9.15 o 
  10   2   3       56.77       50.49      4.20 o 
  11   2   3       62.63       75.06      7.58 o 
  12   2   3       69.42       72.14      5.19 o 
 -12   3   3      178.28      180.80      9.23 o 
 -11   3   3      114.93      104.09      5.75 o 
 -10   3   3      212.80      208.12      8.62 o 
  -9   3   3       51.82       50.64      4.39 o 
  -8   3   3       26.98       25.57      2.48 o 
  -7   3   3      315.04      277.96     14.12 o 
  -6   3   3      667.37      639.90     21.37 o 
  -5   3   3      606.43      600.34     19.35 o 
  -4   3   3     2117.77     2098.30     43.79 o 
  -3   3   3      215.23      193.85      8.78 o 
  -2   3   3     1960.10     1933.64     27.46 o 
  -1   3   3      205.55      172.58      7.69 o 
   0   3   3      152.34      182.13      3.33 o 
   1   3   3     3931.07     4056.18     32.35 o 
   2   3   3      282.19      263.55      4.65 o 
   3   3   3      341.12      346.77      5.89 o 
   4   3   3       61.78       70.09      3.24 o 
   5   3   3      936.79      895.37     27.05 o 
   6   3   3      822.24      841.78     20.56 o 
   7   3   3      295.22      295.93     15.49 o 
   8   3   3      238.60      231.42      9.00 o 
   9   3   3      303.31      306.85     17.84 o 
  10   3   3      178.30      181.34     10.78 o 
  11   3   3       87.47       94.87      5.02 o 
  12   3   3       26.67       23.25      3.24 o 
 -12   4   3       12.31       12.21      2.74 o 
 -11   4   3      145.23      145.75      9.35 o 
 -10   4   3       92.84       92.63      5.70 o 
  -9   4   3       53.61       48.78      4.37 o 
  -8   4   3      234.65      223.66      8.90 o 
  -7   4   3      168.76      160.66     10.94 o 
  -6   4   3      612.79      556.50     20.36 o 
  -5   4   3        7.95       12.39      3.02 o 
  -4   4   3      101.76      125.55      7.99 o 
  -3   4   3      203.82      172.11      6.47 o 
  -2   4   3      263.63      286.34      7.98 o 
  -1   4   3      404.30      399.25      8.95 o 
   0   4   3     1314.41     1335.35     30.04 o 
   1   4   3     3101.74     3261.59     37.60 o 
   2   4   3      227.08      216.40      5.38 o 
   3   4   3      887.36     1013.40     14.77 o 
   4   4   3      174.55      199.23      6.81 o 
   5   4   3      178.30      159.58      9.99 o 
   6   4   3      932.99      803.24     26.41 o 
   7   4   3       93.96       76.22      4.20 o 
   8   4   3      443.71      423.69     12.31 o 
   9   4   3      175.10      170.16     26.07 o 
  10   4   3        1.18        1.99      2.10 o 
  11   4   3       12.06        8.84      2.88 o 
  12   4   3       70.45       59.82      4.37 o 
 -12   5   3       71.44       67.04      5.08 o 
 -11   5   3      187.87      181.07      9.90 o 
 -10   5   3      525.77      515.66     19.30 o 
  -9   5   3      138.84      130.96      9.56 o 
  -8   5   3       43.55       43.44      5.48 o 
  -7   5   3      371.56      362.17     25.64 o 
  -6   5   3      120.92      108.29      8.78 o 
  -5   5   3      190.60      208.25     11.53 o 
  -4   5   3      160.66      167.68      9.66 o 
  -3   5   3      842.06      859.99     17.47 o 
  -2   5   3       11.16       14.10      2.04 o 
  -1   5   3      601.82      624.62     13.09 o 
   0   5   3       81.34       76.99      4.14 o 
   1   5   3     2071.28     2137.83     31.49 o 
   2   5   3     1427.51     1507.36     24.70 o 
   3   5   3       33.54       38.41      5.61 o 
   4   5   3        6.28        4.60      1.22 o 
   5   5   3      188.04      143.88      9.99 o 
   6   5   3      167.57      146.50     10.66 o 
   7   5   3      719.42      721.91     18.20 o 
   8   5   3      171.94      179.54      6.20 o 
   9   5   3      154.82      175.79      7.43 o 
  10   5   3      181.48      181.04     10.36 o 
  11   5   3       47.59       49.73      4.82 o 
 -11   6   3      123.54      117.99      7.37 o 
 -10   6   3      311.63      308.03     13.68 o 
  -9   6   3      185.92      184.70     11.12 o 
  -8   6   3       59.20       63.97      6.76 o 
  -7   6   3      299.88      300.91     16.56 o 
  -6   6   3      162.58      152.10      5.61 o 
  -5   6   3       25.35       25.35      4.15 o 
  -4   6   3      229.85      213.07     11.48 o 
  -3   6   3      751.25      716.14     16.31 o 
  -2   6   3      902.30      886.15     23.31 o 
  -1   6   3      678.37      622.11     14.50 o 
   0   6   3      125.36      159.13      7.23 o 
   1   6   3      956.74      938.59     18.29 o 
   2   6   3      179.82      164.76      7.72 o 
   3   6   3      330.45      338.62     13.78 o 
   4   6   3      260.82      259.17     25.20 o 
   5   6   3      386.83      391.41     17.48 o 
   6   6   3       26.37       38.26      3.77 o 
   7   6   3      290.63      272.49      9.57 o 
   8   6   3      472.40      497.04     13.02 o 
   9   6   3       26.90       26.21      3.02 o 
  10   6   3      115.58      125.13      5.24 o 
  11   6   3       43.98       43.53      3.94 o 
 -11   7   3      230.48      229.90      8.87 o 
 -10   7   3       76.22       73.21      5.86 o 
  -9   7   3       23.09       23.02      4.03 o 
  -8   7   3      176.74      172.60      7.71 o 
  -7   7   3      143.83      134.27      6.49 o 
  -6   7   3       37.09       43.59      5.14 o 
  -5   7   3        4.99        5.97      2.52 o 
  -4   7   3      220.16      195.85     12.27 o 
  -3   7   3      265.37      243.69      9.86 o 
  -2   7   3       69.90       67.98      4.91 o 
  -1   7   3      372.85      367.08     11.47 o 
   0   7   3       88.57       95.98      5.53 o 
   1   7   3      241.83      242.42     13.28 o 
   2   7   3      213.12      222.70     12.78 o 
   3   7   3      400.80      364.66     17.00 o 
   4   7   3      182.89      172.94      5.15 o 
   5   7   3      305.61      310.98     10.16 o 
   6   7   3      168.78      156.17      5.74 o 
   7   7   3       30.87       24.08      2.99 o 
   8   7   3       59.36       66.86      3.62 o 
   9   7   3      213.14      198.02      7.46 o 
  10   7   3      116.48      112.81      4.33 o 
 -10   8   3       28.51       30.21      3.19 o 
  -9   8   3      111.69      110.93      6.99 o 
  -8   8   3      182.65      183.93      9.86 o 
  -7   8   3      590.62      569.74     19.79 o 
  -6   8   3      364.71      317.59     14.60 o 
  -5   8   3       18.78       18.15      3.43 o 
  -4   8   3      212.81      211.28     12.45 o 
  -3   8   3      132.30      130.79      6.41 o 
  -2   8   3      125.00      120.41      4.52 o 
  -1   8   3      172.83      166.77      6.26 o 
   0   8   3      560.33      536.90     18.24 o 
   1   8   3        6.55       15.84      6.09 o 
   2   8   3       34.88       40.27      4.44 o 
   3   8   3      133.58      125.99      5.09 o 
   4   8   3       58.25       59.41      3.59 o 
   5   8   3       95.88       93.96      4.57 o 
   6   8   3      386.48      342.54      8.74 o 
   7   8   3      265.12      244.05     11.83 o 
   8   8   3        8.60       11.12      2.51 o 
   9   8   3       54.36       51.00      4.52 o 
  -8   9   3        6.19        2.00      1.80 o 
  -7   9   3      166.57      175.77      9.81 o 
  -6   9   3      140.53      124.75      8.80 o 
  -5   9   3      223.08      215.80     12.00 o 
  -4   9   3      108.41       98.84      8.26 o 
  -3   9   3      772.54      702.33     31.04 o 
  -2   9   3     1462.79     1358.33     25.60 o 
  -1   9   3      587.98      551.63     14.12 o 
   0   9   3      606.36      619.67     17.00 o 
   1   9   3      335.36      321.52     14.79 o 
   2   9   3      588.00      563.42     12.83 o 
   3   9   3       85.12       80.76      3.58 o 
   4   9   3      101.94      111.48      4.23 o 
   5   9   3       95.60       90.27      3.72 o 
   6   9   3       65.20       46.13      3.06 o 
   7   9   3       93.90       80.84      4.66 o 
   8   9   3        6.06        5.72      1.47 o 
  -8  10   3       15.99       13.80      2.35 o 
  -7  10   3      164.72      192.32      9.31 o 
  -6  10   3      120.17      120.81      8.05 o 
  -5  10   3       22.29       21.17      3.75 o 
  -4  10   3       41.89       42.66      5.47 o 
  -3  10   3        3.38        4.17      2.75 o 
  -2  10   3      370.51      351.34     12.98 o 
  -1  10   3      112.09       95.57      5.73 o 
   0  10   3       15.31       15.18      1.86 o 
   1  10   3      475.62      477.83     13.01 o 
   2  10   3      467.29      426.74     20.26 o 
   3  10   3      108.49      107.52      4.05 o 
   4  10   3       58.60       59.24      3.00 o 
   5  10   3       80.50       81.75      5.09 o 
   6  10   3       78.73       81.74      4.49 o 
   7  10   3       13.51       16.00      2.97 o 
  -6  11   3      246.43      249.29     10.23 o 
  -5  11   3       23.04       20.44      3.47 o 
  -4  11   3       82.40       85.81      4.44 o 
  -3  11   3      146.30      153.04      6.38 o 
  -2  11   3       60.72       59.75      4.08 o 
  -1  11   3      723.45      682.64     15.31 o 
   0  11   3        3.63        1.88      2.38 o 
   1  11   3       76.95       74.46      4.60 o 
   2  11   3       41.07       37.47      3.37 o 
   3  11   3      171.86      166.76      6.39 o 
   4  11   3       17.87       13.90      1.96 o 
   5  11   3       17.59       16.08      2.71 o 
   6  11   3       38.43       33.60      3.31 o 
  -3  12   3       50.61       51.67      4.03 o 
  -2  12   3      133.18      120.12      6.85 o 
  -1  12   3      136.77      131.32      7.57 o 
   0  12   3      280.80      294.77     11.94 o 
   1  12   3      298.69      304.27     12.13 o 
   2  12   3       18.65       13.58      2.80 o 
   3  12   3       41.91       46.29      4.20 o 
  -2 -12   4      278.57      290.18     10.30 o 
  -1 -12   4       21.14       26.08      2.47 o 
   0 -12   4       47.23       65.63      7.66 o 
   1 -12   4       90.50       94.62      4.36 o 
   2 -12   4       51.53       63.90      2.79 o 
  -6 -11   4      227.43      233.93      6.44 o 
  -5 -11   4       79.28       82.28      3.27 o 
  -4 -11   4        4.94        2.43      1.14 o 
  -3 -11   4        0.41        0.42      2.16 o 
   1 -11   4       41.26       57.64      6.19 o 
   2 -11   4       53.64       56.95      3.27 o 
   3 -11   4       61.52       65.30      2.91 o 
   4 -11   4        0.74        0.60      0.96 o 
   5 -11   4       29.89       35.95      3.82 o 
  -7 -10   4      315.66      315.36      6.86 o 
  -6 -10   4       93.75       93.89      3.51 o 
  -5 -10   4      103.84       99.27      5.39 o 
  -4 -10   4      131.47      126.57      6.21 o 
  -2 -10   4       28.03       21.10      3.87 o 
   1 -10   4       26.41       35.97      4.61 o 
   2 -10   4       63.53       69.04      7.15 o 
   3 -10   4      309.78      308.56      8.26 o 
   4 -10   4      216.94      218.08      5.80 o 
   5 -10   4      100.46      107.12      4.38 o 
   6 -10   4        1.92        1.59      2.38 o 
   7 -10   4        2.35        6.22      2.07 o 
  -9  -9   4      229.54      238.10      9.29 o 
  -8  -9   4      171.30      171.73      5.27 o 
  -7  -9   4       48.00       46.00      2.74 o 
  -6  -9   4       34.23       38.30      3.02 o 
  -5  -9   4       22.39       21.86      2.38 o 
  -4  -9   4      117.78      124.88      9.60 o 
  -1  -9   4      325.30      360.35     15.58 o 
   0  -9   4      512.46      467.16     12.60 o 
   1  -9   4      217.32      217.57      8.33 o 
   2  -9   4      219.80      234.10     15.59 o 
   3  -9   4       51.71       46.32      4.12 o 
   4  -9   4      160.96      167.59     15.73 o 
   5  -9   4       17.29       19.37      2.06 o 
   6  -9   4       25.41       26.87      3.05 o 
   7  -9   4       66.80       76.98      6.16 o 
   8  -9   4      131.64      158.87      7.66 o 
 -10  -8   4      154.16      169.27      7.80 o 
  -9  -8   4      117.66      129.77      3.99 o 
  -8  -8   4       82.86       79.89      4.08 o 
  -7  -8   4      219.38      202.16      8.20 o 
  -6  -8   4      543.70      512.37     11.47 o 
  -5  -8   4       13.36       18.21      2.91 o 
  -4  -8   4      298.92      307.03     20.61 o 
  -3  -8   4      469.05      417.06     20.68 o 
  -2  -8   4       33.11       44.06      6.68 o 
  -1  -8   4      938.88      904.40     29.96 o 
   0  -8   4      138.26      133.69      5.42 o 
   1  -8   4      354.66      360.66     10.79 o 
   2  -8   4      129.61      133.22     11.17 o 
   3  -8   4      157.64      147.44      6.29 o 
   4  -8   4      290.57      267.67      8.05 o 
   5  -8   4      135.00      128.28      5.53 o 
   6  -8   4      238.43      225.39      8.72 o 
   7  -8   4       66.94       79.49      6.92 o 
   8  -8   4        4.79        0.93      1.95 o 
   9  -8   4      119.70      129.10      4.64 o 
 -11  -7   4      108.01      103.54      5.68 o 
 -10  -7   4       83.20       84.19      6.41 o 
  -9  -7   4       60.40       61.63      3.61 o 
  -8  -7   4      132.78      120.12      5.30 o 
  -7  -7   4        0.58        0.92      1.41 o 
  -6  -7   4      205.13      200.42      6.28 o 
  -5  -7   4      153.73      157.82      5.35 o 
  -4  -7   4      297.43      284.62     16.80 o 
  -3  -7   4       86.36       89.90      8.33 o 
  -2  -7   4        4.09        5.41      3.10 o 
  -1  -7   4       54.96       48.92      6.26 o 
   0  -7   4      414.85      394.96     17.64 o 
   1  -7   4      317.54      286.99     14.94 o 
   2  -7   4       80.34       70.30      7.37 o 
   3  -7   4      329.92      352.09      7.82 o 
   4  -7   4       95.98       94.38      5.64 o 
   5  -7   4      163.53      194.78      8.41 o 
   6  -7   4      107.62      106.37      6.00 o 
   7  -7   4      387.79      333.64     14.93 o 
   8  -7   4       43.97       53.46      5.56 o 
   9  -7   4       45.69       43.71      4.82 o 
  10  -7   4       26.03       31.32      3.53 o 
 -11  -6   4        3.83        4.36      2.21 o 
 -10  -6   4       34.22       34.52      2.63 o 
  -9  -6   4       63.11       56.63      3.64 o 
  -8  -6   4      186.19      172.67      6.54 o 
  -7  -6   4      168.06      168.63      5.21 o 
  -6  -6   4       19.98       17.17      1.97 o 
  -5  -6   4     1712.64     1693.90     48.03 o 
  -4  -6   4      769.62      800.92     28.61 o 
  -3  -6   4      495.02      486.69     14.05 o 
  -2  -6   4      127.43      155.64     10.25 o 
  -1  -6   4      511.64      509.44     19.31 o 
   0  -6   4      248.51      264.38     13.29 o 
   1  -6   4      190.32      215.54     11.97 o 
   2  -6   4      145.50      120.23      9.00 o 
   3  -6   4      965.81      981.24     29.23 o 
   4  -6   4      402.82      373.50     16.48 o 
   5  -6   4      202.41      190.02      4.99 o 
   6  -6   4     1261.66     1238.61     26.08 o 
   7  -6   4       99.36       86.46      4.30 o 
   8  -6   4       72.67       56.16      4.13 o 
   9  -6   4        3.04        4.24      1.81 o 
  10  -6   4       35.95       41.53      4.52 o 
 -12  -5   4        6.48        7.97      2.27 o 
 -11  -5   4       90.66       91.31      7.08 o 
 -10  -5   4       41.45       41.32      3.06 o 
  -9  -5   4      598.72      563.17     10.65 o 
  -8  -5   4      769.04      710.21     15.25 o 
  -7  -5   4      123.87      110.25      4.12 o 
  -6  -5   4      114.61       88.81      9.91 o 
  -5  -5   4      346.38      345.90     18.37 o 
  -4  -5   4      418.08      392.63     18.33 o 
  -3  -5   4      150.68      156.59      7.20 o 
  -2  -5   4      520.55      600.87     20.05 o 
  -1  -5   4     1590.90     1657.69     38.70 o 
   0  -5   4      353.34      395.48     15.39 o 
   1  -5   4     1823.27     1873.45     42.35 o 
   2  -5   4      747.39      747.15     33.31 o 
   3  -5   4      198.70      243.98     10.51 o 
   4  -5   4      543.96      628.60     21.74 o 
   5  -5   4      356.70      421.28     18.22 o 
   6  -5   4      557.07      530.62     11.49 o 
   7  -5   4      926.98      890.75     18.79 o 
   8  -5   4      581.85      572.01     20.61 o 
   9  -5   4       38.12       47.01      5.97 o 
  10  -5   4       33.72       36.93      3.10 o 
  11  -5   4       63.61       70.11      5.22 o 
 -12  -4   4       22.92       23.37      3.47 o 
 -11  -4   4      101.36      100.79      7.81 o 
 -10  -4   4       38.32       42.13      5.92 o 
  -9  -4   4      455.23      447.44     10.74 o 
  -8  -4   4      189.23      175.60      5.82 o 
  -7  -4   4      127.20      131.90     11.91 o 
  -6  -4   4        5.18        6.67      4.35 o 
  -5  -4   4      130.84      138.58     11.00 o 
  -4  -4   4      699.53      714.29     24.68 o 
  -3  -4   4      710.28      728.15     15.85 o 
  -2  -4   4     1279.78     1334.01     21.85 o 
  -1  -4   4     1261.52     1453.66     33.49 o 
   0  -4   4      495.17      545.80     13.11 o 
   1  -4   4     1001.19     1143.68     50.09 o 
   2  -4   4      223.57      288.72      8.36 o 
   3  -4   4      520.30      591.07     10.76 o 
   4  -4   4       31.05       27.81      3.06 o 
   5  -4   4      296.69      339.96     10.98 o 
   6  -4   4      110.14      117.64     11.07 o 
   7  -4   4       44.32       37.11      4.96 o 
   8  -4   4      467.02      428.95     17.74 o 
   9  -4   4        3.62        4.41      3.77 o 
  10  -4   4        2.30        1.65      3.06 o 
  11  -4   4       91.69       94.19      6.61 o 
 -12  -3   4        5.88        4.59      2.29 o 
 -11  -3   4      134.59      137.21      8.77 o 
 -10  -3   4       47.54       46.11      6.62 o 
  -9  -3   4       74.87       79.44      3.87 o 
  -8  -3   4      266.30      278.32      7.44 o 
  -7  -3   4      252.43      247.35     15.53 o 
  -6  -3   4      368.16      354.41     18.23 o 
  -5  -3   4      209.83      233.84     13.90 o 
  -4  -3   4      133.28      125.47      9.22 o 
  -3  -3   4      264.81      284.61     12.80 o 
  -2  -3   4      280.68      303.29      6.61 o 
  -1  -3   4      250.72      251.87      7.07 o 
   0  -3   4     2336.89     2388.67     26.36 o 
   1  -3   4       30.51       28.11      1.86 o 
   2  -3   4     1370.08     1448.80     18.37 o 
   3  -3   4       44.07       50.52      2.72 o 
   4  -3   4      628.59      726.91     15.66 o 
   5  -3   4        0.54        5.75      1.83 o 
   6  -3   4      389.40      365.96     11.99 o 
   7  -3   4      582.18      583.47     12.72 o 
   8  -3   4      197.53      182.56     11.21 o 
   9  -3   4      968.76      960.88     33.92 o 
  10  -3   4       38.54       41.49      3.56 o 
  11  -3   4        4.85       11.04      3.12 o 
  12  -3   4        2.67        4.91      1.69 o 
 -13  -2   4        8.16        8.26      2.10 o 
 -12  -2   4      100.00      130.80      8.35 o 
 -11  -2   4      318.49      328.53     10.29 o 
 -10  -2   4      193.76      199.72     12.36 o 
  -9  -2   4      224.10      209.62      7.44 o 
  -8  -2   4      165.40      179.44     12.98 o 
  -7  -2   4       47.52       46.01      6.42 o 
  -6  -2   4      324.32      351.84     17.42 o 
  -5  -2   4      774.64      699.79     24.48 o 
  -4  -2   4      742.58      706.84     23.20 o 
  -3  -2   4     1087.34     1125.02     33.88 o 
  -2  -2   4      249.79      282.74      7.29 o 
  -1  -2   4      798.50      748.97      8.35 o 
   0  -2   4       44.39       44.28      2.79 o 
   1  -2   4     1177.47     1162.30     18.06 o 
   2  -2   4      316.23      297.98      6.18 o 
   3  -2   4      212.97      199.60      5.14 o 
   4  -2   4     2028.19     2065.68     31.70 o 
   5  -2   4      307.49      325.66     10.27 o 
   6  -2   4      678.72      657.66     16.44 o 
   7  -2   4      223.43      223.40      9.49 o 
   8  -2   4      220.90      221.00      7.12 o 
   9  -2   4       96.57       95.73     13.49 o 
  10  -2   4      475.60      460.20     28.37 o 
  11  -2   4       91.25      100.68      4.97 o 
  12  -2   4       79.91       76.44      5.30 o 
 -13  -1   4       66.93       74.90      5.23 o 
 -12  -1   4       43.78       51.89      5.49 o 
 -11  -1   4        9.14        6.21      1.97 o 
 -10  -1   4       18.27       25.72      3.25 o 
  -9  -1   4       65.60       62.69      4.09 o 
  -8  -1   4      919.25      908.83     31.05 o 
  -7  -1   4      500.17      538.94     22.24 o 
  -6  -1   4      566.73      587.06     22.28 o 
  -5  -1   4     1344.82     1412.01     23.50 o 
  -4  -1   4      122.71      135.39      3.97 o 
  -3  -1   4       95.08      117.35      4.19 o 
  -2  -1   4     3706.57     3911.65     45.75 o 
  -1  -1   4     6755.53     6778.73     65.20 o 
   0  -1   4     4002.71     4189.64     51.20 o 
   1  -1   4      547.98      581.62     15.44 o 
   2  -1   4     1524.56     1533.69     32.43 o 
   3  -1   4     2898.25     3196.89     70.72 o 
   4  -1   4      364.42      367.95     10.00 o 
   5  -1   4      351.62      421.16     11.58 o 
   6  -1   4      158.52      160.95      7.43 o 
   7  -1   4     1421.08     1345.25     26.45 o 
   8  -1   4      176.96      165.67      5.20 o 
   9  -1   4       30.81       28.23      3.31 o 
  10  -1   4        1.88        4.56      1.97 o 
  11  -1   4       38.81       44.69      7.08 o 
  12  -1   4        6.79       10.40      2.50 o 
 -13   0   4      407.10      500.34     15.03 o 
 -12   0   4       33.99       30.93      4.32 o 
 -11   0   4        5.41        3.30      1.91 o 
 -10   0   4        5.69        2.51      1.73 o 
  -9   0   4      310.52      305.98     10.47 o 
  -8   0   4      389.52      352.19     17.97 o 
  -7   0   4        7.46        9.05      5.77 o 
  -6   0   4       44.09       74.90      6.05 o 
  -5   0   4       73.59       83.83      4.59 o 
  -4   0   4     2783.42     2903.61     27.26 o 
  -3   0   4       31.54       36.78      4.00 o 
  -2   0   4     2382.93     2468.09     33.04 o 
  -1   0   4       30.73       37.92      2.38 o 
   0   0   4     1828.44     1776.07     18.80 o 
   1   0   4        5.54        1.05      0.70 o 
   2   0   4      950.92      923.66     12.56 o 
   3   0   4     1672.71     1617.11     27.75 o 
   4   0   4        5.26       17.61      1.76 o 
   5   0   4       43.81       40.13      2.73 o 
   6   0   4      877.12      885.89     15.16 o 
   7   0   4       60.91       54.34      4.52 o 
   8   0   4        0.87        1.36      1.37 o 
   9   0   4       16.46       10.62      2.24 o 
  10   0   4      199.24      179.12      7.63 o 
  11   0   4       37.09       46.61      3.55 o 
  12   0   4      275.71      298.09     11.12 o 
 -13   1   4       62.06       64.87      4.89 o 
 -12   1   4       51.68       60.94      5.84 o 
 -11   1   4        8.55        7.14      2.05 o 
 -10   1   4       19.15       20.31      2.29 o 
  -9   1   4       80.76       80.56      4.27 o 
  -8   1   4      942.37      861.64     27.10 o 
  -7   1   4      475.32      470.02     17.92 o 
  -6   1   4      602.70      600.18     17.67 o 
  -5   1   4     1248.59     1261.66     22.25 o 
  -4   1   4      121.19      135.59      3.54 o 
  -3   1   4       96.40      117.37      3.80 o 
  -2   1   4     3841.43     3971.84    103.42 o 
  -1   1   4     6939.69     6730.29     64.38 o 
   0   1   4     4318.03     4417.95     54.98 o 
   1   1   4      588.65      623.95      8.69 o 
   2   1   4     1426.70     1378.46     14.55 o 
   3   1   4     3012.31     3318.64     30.84 o 
   4   1   4      371.20      378.67      8.06 o 
   5   1   4      373.17      430.02      9.22 o 
   6   1   4      194.05      189.40      6.22 o 
   7   1   4     1428.77     1407.22     38.24 o 
   8   1   4      197.59      179.92      6.32 o 
   9   1   4       41.24       43.36      3.88 o 
  10   1   4        3.52        2.95      1.63 o 
  11   1   4       37.87       41.24      3.37 o 
  12   1   4        7.22        6.99      1.31 o 
 -12   2   4      105.79      123.12      5.51 o 
 -11   2   4      360.11      363.64     14.83 o 
 -10   2   4      199.17      211.12     10.45 o 
  -9   2   4      199.63      179.11      6.43 o 
  -8   2   4      180.91      166.31     11.18 o 
  -7   2   4       47.88       43.33      5.56 o 
  -6   2   4      332.23      347.63     14.76 o 
  -5   2   4      720.88      654.02     20.26 o 
  -4   2   4      727.92      709.12     20.12 o 
  -3   2   4     1009.71     1028.51     17.50 o 
  -2   2   4      191.96      225.43      4.69 o 
  -1   2   4      844.75      800.99     10.92 o 
   0   2   4       44.64       45.68      2.28 o 
   1   2   4     1172.86     1134.06     12.47 o 
   2   2   4      264.66      249.89      5.97 o 
   3   2   4      171.88      148.39      4.34 o 
   4   2   4     1999.75     2017.08     21.50 o 
   5   2   4      341.05      344.00      9.16 o 
   6   2   4      612.66      583.70     14.53 o 
   7   2   4      203.59      190.05     11.63 o 
   8   2   4      220.14      228.86      8.88 o 
   9   2   4       89.54      102.41      5.91 o 
  10   2   4      516.03      503.27     13.33 o 
  11   2   4      101.34      111.26      7.42 o 
  12   2   4       73.87       69.54      4.79 o 
 -12   3   4        7.76        1.64      2.05 o 
 -11   3   4      131.56      137.32      6.52 o 
 -10   3   4       42.12       39.56      3.90 o 
  -9   3   4       58.12       57.36      4.58 o 
  -8   3   4      214.94      220.30     10.61 o 
  -7   3   4      314.39      257.16     13.77 o 
  -6   3   4      439.00      402.84     16.57 o 
  -5   3   4      171.74      176.52     10.00 o 
  -4   3   4      143.72      132.79      8.07 o 
  -3   3   4      256.21      271.63     11.17 o 
  -2   3   4      315.95      333.26      8.81 o 
  -1   3   4      258.91      240.23      6.29 o 
   0   3   4     2209.54     2258.40     33.04 o 
   1   3   4       36.00       38.65      2.18 o 
   2   3   4     1338.99     1371.05     17.51 o 
   3   3   4       58.76       65.14      3.99 o 
   4   3   4      617.51      672.93     11.90 o 
   5   3   4        0.09        1.60      1.35 o 
   6   3   4      360.51      320.04     10.91 o 
   7   3   4      499.10      473.66     18.63 o 
   8   3   4      245.72      247.91     15.94 o 
   9   3   4      942.60      990.52     16.56 o 
  10   3   4       36.60       38.13      5.03 o 
  11   3   4        6.07       11.09      1.97 o 
  12   3   4        2.34        7.63      2.01 o 
 -12   4   4       28.23       25.89      3.58 o 
 -11   4   4       88.06       79.15      6.84 o 
 -10   4   4       31.65       31.92      3.58 o 
  -9   4   4      430.34      423.81     19.66 o 
  -8   4   4      179.08      179.30      7.97 o 
  -7   4   4      126.08      129.49      9.97 o 
  -6   4   4        5.19        6.50      2.78 o 
  -5   4   4      158.09      163.15      9.93 o 
  -4   4   4      669.44      695.63     21.50 o 
  -3   4   4      702.11      683.58     14.83 o 
  -2   4   4     1289.83     1294.22     21.77 o 
  -1   4   4     1327.13     1489.19     33.78 o 
   0   4   4      490.51      558.40     12.03 o 
   1   4   4     1021.69     1152.95     15.48 o 
   2   4   4      224.04      271.36      8.35 o 
   3   4   4      529.86      575.45     10.82 o 
   4   4   4       56.32       50.54      3.16 o 
   5   4   4      345.63      378.62     11.80 o 
   6   4   4      143.21      128.00     10.03 o 
   7   4   4       43.02       44.34      5.60 o 
   8   4   4      468.20      442.95     18.56 o 
   9   4   4        6.14        5.10      6.10 o 
  10   4   4        1.03        2.63      2.07 o 
  11   4   4       85.98       83.90      6.21 o 
 -12   5   4        7.30        6.53      2.12 o 
 -11   5   4       92.94       93.86      7.02 o 
 -10   5   4       41.41       33.99      5.04 o 
  -9   5   4      623.94      618.74     22.03 o 
  -8   5   4      784.15      713.36     24.06 o 
  -7   5   4      135.90      129.05      9.16 o 
  -6   5   4      121.24      103.65      8.63 o 
  -5   5   4      296.62      286.71     13.95 o 
  -4   5   4      405.45      368.88     15.38 o 
  -3   5   4      145.35      134.74      9.16 o 
  -2   5   4      474.74      508.96     12.51 o 
  -1   5   4     1506.69     1522.97     24.95 o 
   0   5   4      390.63      412.45     15.60 o 
   1   5   4     1722.76     1738.09     39.58 o 
   2   5   4      690.72      621.06     20.13 o 
   3   5   4      209.44      222.59     11.51 o 
   4   5   4      551.62      558.12     19.96 o 
   5   5   4      365.29      391.97     11.90 o 
   6   5   4      556.51      503.06     11.10 o 
   7   5   4      993.57      931.84     20.27 o 
   8   5   4      558.61      544.95     11.43 o 
   9   5   4       23.24       23.71      2.96 o 
  10   5   4       29.08       31.50      2.84 o 
  11   5   4       67.91       66.87      5.15 o 
 -11   6   4        4.06        6.23      2.30 o 
 -10   6   4       23.85       16.33      3.43 o 
  -9   6   4       50.76       42.94      5.37 o 
  -8   6   4      190.68      184.20     11.26 o 
  -7   6   4      167.34      158.07     10.23 o 
  -6   6   4       19.08       15.97      2.57 o 
  -5   6   4     1743.42     1677.30     42.10 o 
  -4   6   4      753.94      751.87     24.15 o 
  -3   6   4      557.03      506.98     33.04 o 
  -2   6   4      117.89      139.10      6.52 o 
  -1   6   4      541.94      532.17     19.82 o 
   0   6   4      234.15      249.96      8.54 o 
   1   6   4      201.72      220.00     11.97 o 
   2   6   4      138.90      117.80      8.81 o 
   3   6   4      918.53      903.12     27.56 o 
   4   6   4      475.16      401.61     17.42 o 
   5   6   4      158.17      135.48      5.12 o 
   6   6   4     1209.71     1150.27     38.29 o 
   7   6   4      107.36      104.25      8.48 o 
   8   6   4       72.56       60.96      4.99 o 
   9   6   4        4.87        7.54      1.98 o 
  10   6   4       25.26       21.61      2.25 o 
 -11   7   4      111.52       97.77      5.40 o 
 -10   7   4       89.41       87.70      6.36 o 
  -9   7   4       58.99       62.96      6.02 o 
  -8   7   4      131.25      127.52      9.05 o 
  -7   7   4        5.80        4.76      1.74 o 
  -6   7   4      183.19      169.14     10.29 o 
  -5   7   4      158.69      149.11      9.57 o 
  -4   7   4      315.63      306.31     13.83 o 
  -3   7   4       89.94       92.55      8.21 o 
  -2   7   4        5.55        5.41      1.88 o 
  -1   7   4       82.67       72.30      5.07 o 
   0   7   4      479.18      443.80     18.85 o 
   1   7   4      353.42      330.26     16.02 o 
   2   7   4       90.71       90.31      8.21 o 
   3   7   4      340.96      358.73      9.03 o 
   4   7   4       97.33       94.19      6.06 o 
   5   7   4      174.00      209.61      8.27 o 
   6   7   4      122.25      133.18      6.44 o 
   7   7   4      375.28      358.31     11.11 o 
   8   7   4       50.68       61.32      3.53 o 
   9   7   4       66.51       74.91      3.28 o 
  10   7   4       28.76       27.27      2.84 o 
  -9   8   4      106.55      117.92      7.05 o 
  -8   8   4       88.82       87.40      6.62 o 
  -7   8   4      220.02      214.85     11.39 o 
  -6   8   4      580.11      535.41     19.55 o 
  -5   8   4        8.60       10.66      3.15 o 
  -4   8   4      283.01      271.48     13.55 o 
  -3   8   4      448.71      398.68     11.80 o 
  -2   8   4       54.74       56.85      3.39 o 
  -1   8   4      879.18      824.76     12.29 o 
   0   8   4      147.37      136.98      5.96 o 
   1   8   4      345.75      354.91      8.73 o 
   2   8   4      106.06      101.94      5.60 o 
   3   8   4      159.12      146.80      4.78 o 
   4   8   4      327.25      304.47      8.15 o 
   5   8   4      128.99      130.08      7.15 o 
   6   8   4      209.40      187.19      6.29 o 
   7   8   4       77.17       78.82     10.52 o 
   8   8   4        5.21        7.38      1.78 o 
   9   8   4      122.02      122.43      6.55 o 
  -8   9   4      151.48      152.71      7.92 o 
  -7   9   4       31.60       23.80      3.79 o 
  -6   9   4       43.16       43.13      5.23 o 
  -5   9   4       15.13       12.01      3.24 o 
  -4   9   4      108.25      106.11      5.80 o 
  -3   9   4       48.15       51.94      6.00 o 
  -2   9   4      451.87      390.69     13.56 o 
  -1   9   4      301.58      295.40      7.99 o 
   0   9   4      559.89      471.80     12.97 o 
   1   9   4      231.19      198.07     11.50 o 
   2   9   4      188.55      179.76      6.21 o 
   3   9   4       48.52       49.65      2.85 o 
   4   9   4      164.57      153.89      4.92 o 
   5   9   4       18.43       23.31      2.40 o 
   6   9   4       16.54       16.41      1.91 o 
   7   9   4       56.05       57.99      3.85 o 
   8   9   4      104.94      125.07      4.77 o 
  -7  10   4      318.05      317.15     11.89 o 
  -6  10   4       90.52       91.27      6.86 o 
  -5  10   4      100.31       88.25      7.15 o 
  -4  10   4      121.24      105.82      8.27 o 
  -3  10   4        6.45        6.76      2.87 o 
  -2  10   4       40.74       38.31      5.28 o 
  -1  10   4       22.85       21.52      4.06 o 
   0  10   4      303.13      273.79     13.11 o 
   1  10   4       30.11       32.18      3.31 o 
   2  10   4       63.52       64.50      4.57 o 
   3  10   4      285.62      281.60      6.53 o 
   4  10   4      214.27      203.79      5.32 o 
   5  10   4      114.36      110.61      4.33 o 
   6  10   4        4.25        3.51      1.40 o 
   7  10   4        4.12        5.79      2.01 o 
  -6  11   4      210.38      218.55      9.17 o 
  -5  11   4       81.15       81.84      6.10 o 
  -4  11   4        5.75        3.01      1.20 o 
  -3  11   4        0.55        0.28      1.35 o 
  -2  11   4        7.81        4.76      1.92 o 
  -1  11   4      214.21      214.57     11.23 o 
   0  11   4      349.28      344.46      9.96 o 
   1  11   4       47.13       61.98      4.15 o 
   2  11   4       39.59       39.29      3.92 o 
   3  11   4       50.33       48.99      2.74 o 
   4  11   4        0.56        0.89      0.86 o 
   5  11   4       35.81       33.93      3.36 o 
  -3  12   4      114.62      115.65      5.95 o 
  -2  12   4      250.85      234.99      9.69 o 
  -1  12   4       26.33       28.93      3.55 o 
   0  12   4       51.16       59.11      5.10 o 
   1  12   4       90.08      100.44      6.47 o 
   2  12   4       48.37       58.51      4.67 o 
  -2 -12   5       16.62       21.96      3.18 o 
  -1 -12   5       73.20       76.11      3.76 o 
   0 -12   5      109.61      110.46      4.58 o 
   1 -12   5      115.01      132.46      6.83 o 
   2 -12   5       31.21       36.49      3.59 o 
  -6 -11   5       38.08       40.72      3.77 o 
  -5 -11   5       43.28       41.97      2.38 o 
  -4 -11   5      194.36      204.42      9.30 o 
  -3 -11   5       93.32      108.91      6.91 o 
  -2 -11   5      332.56      360.58     13.20 o 
   0 -11   5      510.74      530.93     18.76 o 
   1 -11   5        9.22       10.86      3.14 o 
   2 -11   5       35.76       40.01      2.71 o 
   3 -11   5      204.15      215.66      5.85 o 
   4 -11   5        3.67        2.68      2.02 o 
   5 -11   5       70.05       85.12      5.13 o 
  -7 -10   5       13.84       16.65      2.98 o 
  -6 -10   5      164.33      181.66      9.38 o 
  -5 -10   5      268.26      275.30      8.48 o 
  -4 -10   5       14.14       16.83      3.75 o 
  -3 -10   5       50.86       61.20      8.70 o 
  -2 -10   5       74.13       84.42      5.08 o 
  -1 -10   5      250.11      253.78      8.82 o 
   0 -10   5      169.76      174.34      5.83 o 
   1 -10   5       57.86       62.04      3.67 o 
   2 -10   5       43.38       46.16      3.89 o 
   3 -10   5       97.04      100.10      4.56 o 
   4 -10   5        4.23        6.39      1.56 o 
   5 -10   5        6.76       13.18      2.78 o 
   6 -10   5      164.43      184.34      8.70 o 
  -8  -9   5       62.37       71.40      4.05 o 
  -7  -9   5       38.12       38.93      2.77 o 
  -6  -9   5       90.17       94.62      4.31 o 
  -5  -9   5       32.27       32.22      2.69 o 
  -4  -9   5      171.54      177.79      9.21 o 
  -1  -9   5       81.71       91.29      4.44 o 
   0  -9   5       78.46       79.32      4.17 o 
   1  -9   5      238.24      240.26      7.32 o 
   2  -9   5        7.64       11.10      1.67 o 
   3  -9   5       18.87       33.67      3.59 o 
   4  -9   5      191.29      169.97      7.65 o 
   5  -9   5      143.45      149.10      5.60 o 
   6  -9   5      124.38      126.33      5.83 o 
   7  -9   5      156.47      156.47      8.21 o 
   8  -9   5      272.22      277.09      9.78 o 
  -9  -8   5       27.96       29.65      2.73 o 
  -8  -8   5      104.88      111.38      4.70 o 
  -7  -8   5       65.80       60.96      3.28 o 
  -6  -8   5      160.18      148.52      6.54 o 
  -5  -8   5      365.71      380.27      9.45 o 
  -4  -8   5       83.69       96.76      5.68 o 
  -3  -8   5      272.93      251.43     15.88 o 
  -2  -8   5      240.65      253.17     15.65 o 
  -1  -8   5      473.93      509.67     22.32 o 
   0  -8   5      137.94      145.07      5.58 o 
   1  -8   5      302.87      304.59      8.32 o 
   2  -8   5       89.99       96.58      4.57 o 
   3  -8   5      287.21      280.84      8.23 o 
   4  -8   5      413.62      404.33     10.09 o 
   5  -8   5       76.17       61.02      4.73 o 
   6  -8   5      184.76      174.18      7.35 o 
   7  -8   5       72.08       78.43      6.52 o 
   8  -8   5        1.69       -2.01      2.01 o 
   9  -8   5       51.78       60.73      4.38 o 
 -10  -7   5       18.21       16.46      2.04 o 
  -9  -7   5       17.66       16.18      2.02 o 
  -8  -7   5       75.70       72.06      4.14 o 
  -7  -7   5       27.76       27.65      2.44 o 
  -6  -7   5      113.12      120.44      5.29 o 
  -5  -7   5      266.90      264.05      7.09 o 
  -4  -7   5      355.37      388.60     12.35 o 
  -3  -7   5       26.88       36.35      4.21 o 
  -2  -7   5        9.79       10.86      2.64 o 
  -1  -7   5      394.16      405.64     18.80 o 
   0  -7   5      721.70      717.57     25.83 o 
   1  -7   5        8.09       16.53      4.00 o 
   2  -7   5      110.51      120.99      5.18 o 
   3  -7   5       94.28      105.02      3.76 o 
   4  -7   5      353.54      333.30     11.08 o 
   5  -7   5       61.44       48.04      2.90 o 
   6  -7   5      132.44      137.41      8.06 o 
   7  -7   5       95.45      100.01     10.04 o 
   8  -7   5      186.68      201.58     10.06 o 
   9  -7   5      225.71      248.89      7.25 o 
 -11  -6   5       73.99       74.17      3.58 o 
 -10  -6   5       54.56       59.75      4.01 o 
  -9  -6   5       31.01       24.47      2.55 o 
  -8  -6   5        3.90        0.86      1.68 o 
  -7  -6   5      395.14      375.38      9.08 o 
  -6  -6   5      504.35      494.50     10.14 o 
  -5  -6   5      133.16      114.05      7.55 o 
  -4  -6   5      657.69      663.74     26.58 o 
  -3  -6   5       24.58       26.94      3.53 o 
  -2  -6   5      277.47      286.44     19.15 o 
  -1  -6   5      216.27      205.31     12.34 o 
   0  -6   5       23.23       18.07      3.93 o 
   1  -6   5      550.73      527.47     20.51 o 
   2  -6   5      264.50      280.84     14.53 o 
   3  -6   5      211.05      222.23     12.87 o 
   4  -6   5      193.77      182.98      6.24 o 
   5  -6   5      762.73      774.23     12.49 o 
   6  -6   5      134.95      155.80      5.81 o 
   7  -6   5       33.78       31.55      3.31 o 
   8  -6   5      157.19      162.49      9.95 o 
   9  -6   5       39.88       35.22      3.15 o 
  10  -6   5      166.41      162.02     11.59 o 
 -12  -5   5        0.88        0.79      1.42 o 
 -11  -5   5      119.10      129.62      5.41 o 
 -10  -5   5      164.31      163.69      7.12 o 
  -9  -5   5      602.48      596.10     20.56 o 
  -8  -5   5      477.51      451.97     10.99 o 
  -7  -5   5      272.73      269.87      6.58 o 
  -6  -5   5       65.86       61.16      8.62 o 
  -5  -5   5      681.50      666.20     27.19 o 
  -4  -5   5      187.67      160.72     12.07 o 
  -3  -5   5       36.29       38.77      5.52 o 
  -2  -5   5     1546.33     1646.74     58.31 o 
  -1  -5   5      814.71      838.68     25.71 o 
   0  -5   5      471.81      459.54     17.78 o 
   1  -5   5       20.52       20.11      3.90 o 
   2  -5   5       40.99       50.74      3.89 o 
   3  -5   5       19.60       17.99      2.65 o 
   4  -5   5      116.83      109.67      8.78 o 
   5  -5   5     1342.21     1345.27     37.54 o 
   6  -5   5      363.07      376.93     11.35 o 
   7  -5   5      256.57      234.69     12.62 o 
   8  -5   5      209.84      215.84     12.05 o 
   9  -5   5      127.37      122.38      7.50 o 
  10  -5   5      141.84      141.37      5.60 o 
  11  -5   5       14.11       14.32      2.31 o 
 -12  -4   5       96.71      110.01      6.58 o 
 -11  -4   5       43.75       41.80      3.44 o 
 -10  -4   5       21.53       23.81      4.09 o 
  -9  -4   5       96.28       93.86      5.13 o 
  -8  -4   5       39.41       41.26      2.92 o 
  -7  -4   5       11.90       10.47      1.65 o 
  -6  -4   5       19.87       13.12      4.83 o 
  -5  -4   5      309.82      259.64     15.78 o 
  -4  -4   5      223.08      246.61     14.34 o 
  -3  -4   5     1483.57     1518.81     38.77 o 
  -2  -4   5      480.25      532.38     16.02 o 
  -1  -4   5       72.76       78.92      4.51 o 
   0  -4   5     1005.51     1021.28     27.33 o 
   1  -4   5      291.21      302.22      9.30 o 
   2  -4   5      118.89      135.46      5.93 o 
   3  -4   5      978.26      983.63     19.14 o 
   4  -4   5      797.31      786.72     17.61 o 
   5  -4   5       62.87       83.26      5.56 o 
   6  -4   5      650.12      657.26     13.61 o 
   7  -4   5      232.68      255.00     13.31 o 
   8  -4   5       49.06       47.12      5.86 o 
   9  -4   5        2.38        4.40      2.75 o 
  10  -4   5       16.17       14.38      2.25 o 
  11  -4   5       21.14       27.40      2.27 o 
 -12  -3   5       30.94       45.82      3.05 o 
 -11  -3   5      106.29      104.35      5.48 o 
 -10  -3   5      113.22      110.13      6.24 o 
  -9  -3   5      166.04      163.66      7.80 o 
  -8  -3   5      163.21      165.58      5.60 o 
  -7  -3   5      209.59      225.29     15.29 o 
  -6  -3   5      327.94      334.32     18.32 o 
  -5  -3   5      515.38      450.87     20.45 o 
  -4  -3   5      243.65      214.21     12.78 o 
  -3  -3   5      378.99      357.25     11.75 o 
  -2  -3   5      471.02      520.28     11.83 o 
  -1  -3   5      159.82      181.82      5.31 o 
   0  -3   5      809.07      794.97     22.03 o 
   1  -3   5      151.63      183.68     11.56 o 
   2  -3   5     1031.53     1085.45     19.21 o 
   3  -3   5      229.63      213.62      6.06 o 
   4  -3   5      202.76      197.18      9.08 o 
   5  -3   5      149.78      141.99      7.08 o 
   6  -3   5      220.76      223.86      9.49 o 
   7  -3   5      110.83       92.33      6.58 o 
   8  -3   5      694.04      627.57     15.84 o 
   9  -3   5       95.95       89.84      5.48 o 
  10  -3   5       15.67       13.35      2.23 o 
  11  -3   5        3.96        7.77      1.57 o 
 -13  -2   5       97.01      105.47      5.55 o 
 -12  -2   5      278.06      293.87      8.33 o 
 -11  -2   5      268.44      268.69      9.19 o 
 -10  -2   5        8.10        6.58      1.93 o 
  -9  -2   5       57.77       53.21      3.91 o 
  -8  -2   5      181.77      185.99      9.70 o 
  -7  -2   5      100.31       97.62      9.65 o 
  -6  -2   5      201.58      194.54     13.14 o 
  -5  -2   5      371.83      331.02     16.59 o 
  -4  -2   5     1354.05     1305.37     35.24 o 
  -3  -2   5      171.61      190.15     20.31 o 
  -2  -2   5     1574.42     1609.07     38.43 o 
  -1  -2   5     1262.76     1364.49     33.44 o 
   0  -2   5      275.07      306.40      6.82 o 
   1  -2   5      247.59      231.53      6.95 o 
   2  -2   5      791.30      897.19     16.26 o 
   3  -2   5      728.21      786.03     22.67 o 
   4  -2   5      590.05      638.47     14.90 o 
   5  -2   5       19.15       18.02      2.81 o 
   6  -2   5      640.58      621.96     16.38 o 
   7  -2   5      132.26      111.24      4.43 o 
   8  -2   5      347.70      330.29      7.90 o 
   9  -2   5      432.01      404.95     21.08 o 
  10  -2   5       62.91       61.27      4.31 o 
  11  -2   5      157.35      179.44      9.78 o 
 -13  -1   5       42.33       58.57      4.39 o 
 -12  -1   5      378.79      401.83     14.98 o 
 -11  -1   5       13.21       12.28      3.68 o 
 -10  -1   5       21.33       18.34      2.69 o 
  -9  -1   5      288.81      284.26      8.71 o 
  -8  -1   5      909.27      934.21     32.12 o 
  -7  -1   5      331.79      360.71     18.14 o 
  -6  -1   5      536.06      604.38     23.25 o 
  -5  -1   5     2936.59     3154.85     45.67 o 
  -4  -1   5      555.74      584.12     10.01 o 
  -3  -1   5     2282.23     2407.01     63.28 o 
  -2  -1   5     1243.90     1168.42     19.53 o 
  -1  -1   5      425.44      455.85      9.54 o 
   0  -1   5     1351.85     1385.28     55.74 o 
   1  -1   5      638.09      674.47     13.30 o 
   2  -1   5      148.19      179.49      5.19 o 
   3  -1   5     1382.72     1521.90     24.82 o 
   4  -1   5      233.98      244.48      8.41 o 
   5  -1   5      342.06      300.23      8.10 o 
   6  -1   5      338.75      319.57      8.86 o 
   7  -1   5      424.39      395.21      8.60 o 
   8  -1   5      181.58      170.11      5.34 o 
   9  -1   5      123.73      108.95      6.08 o 
  10  -1   5      261.52      251.47      8.89 o 
  11  -1   5       21.54       25.39      2.56 o 
  12  -1   5      188.18      205.10      7.85 o 
 -13   0   5       77.95       94.30      5.62 o 
 -12   0   5        1.94       -0.53      2.19 o 
 -11   0   5        2.24        1.45      1.53 o 
 -10   0   5      201.25      204.86      8.50 o 
  -9   0   5       14.02       30.65      3.41 o 
  -8   0   5       40.52       52.91      7.32 o 
  -7   0   5      203.57      209.09      8.57 o 
  -6   0   5      219.24      209.54     14.66 o 
  -5   0   5      334.21      359.02      8.00 o 
  -4   0   5      452.57      507.39     10.95 o 
  -3   0   5     4779.02     4534.27     73.12 o 
  -2   0   5      677.27      657.46     13.51 o 
  -1   0   5     7039.89     7417.63     71.37 o 
   0   0   5     1573.44     1735.32     36.59 o 
   1   0   5      197.28      242.05     10.25 o 
   2   0   5      268.28      272.32      5.91 o 
   3   0   5      139.42      176.07      5.31 o 
   4   0   5     3064.33     3239.23     36.84 o 
   5   0   5        0.50        2.24      1.31 o 
   6   0   5      122.02      118.78      5.14 o 
   7   0   5       31.38       30.79      3.67 o 
   8   0   5       42.34       38.67      3.01 o 
   9   0   5        5.75        9.62      2.15 o 
  10   0   5       30.06       25.15      2.93 o 
  11   0   5        1.35        2.09      3.70 o 
 -12   1   5      359.96      408.68     15.14 o 
 -11   1   5       17.12       18.70      2.71 o 
 -10   1   5       34.41       28.68      2.67 o 
  -9   1   5      328.68      315.53      8.62 o 
  -8   1   5      914.47      907.52     27.98 o 
  -7   1   5      345.81      330.76     14.95 o 
  -6   1   5      530.10      565.54     14.46 o 
  -5   1   5     2835.89     2913.90     84.19 o 
  -4   1   5      599.15      597.01     10.68 o 
  -3   1   5     2473.57     2616.64     47.20 o 
  -2   1   5     1298.52     1267.42     30.05 o 
  -1   1   5      339.89      362.60      6.60 o 
   0   1   5     1354.05     1414.29     20.68 o 
   1   1   5      632.16      674.77      9.71 o 
   2   1   5      139.47      178.03      4.33 o 
   3   1   5     1379.59     1476.29     16.98 o 
   4   1   5      243.12      232.15      8.06 o 
   5   1   5      406.17      367.98      8.97 o 
   6   1   5      406.19      386.29      9.63 o 
   7   1   5      433.06      411.40      9.99 o 
   8   1   5      194.34      186.85      6.49 o 
   9   1   5      123.03      107.80      6.59 o 
  10   1   5      251.13      244.43      8.65 o 
  11   1   5       29.36       33.59      2.84 o 
 -12   2   5      300.28      303.42      8.58 o 
 -11   2   5      269.65      277.16      9.28 o 
 -10   2   5        8.66        8.09      2.20 o 
  -9   2   5       61.85       62.05      4.29 o 
  -8   2   5      210.87      197.86     10.35 o 
  -7   2   5       89.60       82.85      7.62 o 
  -6   2   5      171.86      155.59      9.78 o 
  -5   2   5      396.39      374.26     14.99 o 
  -4   2   5     1381.46     1434.72     33.42 o 
  -3   2   5      152.13      159.78      6.06 o 
  -2   2   5     1585.59     1618.04     23.37 o 
  -1   2   5     1192.12     1229.47     20.47 o 
   0   2   5      227.51      242.89      6.00 o 
   1   2   5      275.50      268.79      6.36 o 
   2   2   5      682.00      758.67     16.54 o 
   3   2   5      804.18      862.83     21.11 o 
   4   2   5      554.07      571.39     13.70 o 
   5   2   5       17.70       15.10      2.38 o 
   6   2   5      650.52      646.38     16.06 o 
   7   2   5      111.51       97.42      5.56 o 
   8   2   5      375.89      366.91      9.31 o 
   9   2   5      430.82      444.08     12.67 o 
  10   2   5       44.35       39.75      3.49 o 
  11   2   5      150.19      183.01      9.22 o 
 -12   3   5       34.39       37.56      4.08 o 
 -11   3   5      105.74      104.67      5.58 o 
 -10   3   5       85.59       77.80     10.14 o 
  -9   3   5      128.62      116.95      6.42 o 
  -8   3   5      157.73      169.80      7.55 o 
  -7   3   5      185.03      163.34     11.00 o 
  -6   3   5      327.44      327.68     15.16 o 
  -5   3   5      548.97      503.87     18.46 o 
  -4   3   5      253.94      210.48     10.74 o 
  -3   3   5      361.04      292.98     12.36 o 
  -2   3   5      401.57      394.34     10.25 o 
  -1   3   5      213.96      222.03      5.58 o 
   0   3   5      868.28      845.60     12.77 o 
   1   3   5      148.91      150.66      4.65 o 
   2   3   5     1032.53     1044.72     15.37 o 
   3   3   5      252.25      223.47     12.30 o 
   4   3   5      203.44      200.96      7.46 o 
   5   3   5      121.62      110.83      5.73 o 
   6   3   5      223.68      216.09     12.80 o 
   7   3   5      103.47       96.82      6.06 o 
   8   3   5      680.59      639.90     22.99 o 
   9   3   5       97.27      102.65      8.43 o 
  10   3   5       16.13       13.28      3.30 o 
  11   3   5        3.50        7.96      2.08 o 
 -12   4   5       90.47       90.53      5.96 o 
 -11   4   5       34.44       39.35      5.03 o 
 -10   4   5       22.49       16.84      3.94 o 
  -9   4   5       89.93       85.74      6.24 o 
  -8   4   5       26.99       31.42      3.45 o 
  -7   4   5       20.48       25.17      2.91 o 
  -6   4   5       19.04       17.70      3.83 o 
  -5   4   5      350.98      324.52     14.88 o 
  -4   4   5      218.24      219.85     11.53 o 
  -3   4   5     1502.47     1453.67     34.91 o 
  -2   4   5      484.54      493.42     17.52 o 
  -1   4   5       78.53       88.33      6.76 o 
   0   4   5     1073.82     1111.55     16.19 o 
   1   4   5      229.32      237.20      6.37 o 
   2   4   5      167.11      193.61     14.77 o 
   3   4   5      982.22      953.77     19.09 o 
   4   4   5      765.17      699.66     17.12 o 
   5   4   5       65.04       82.75      5.26 o 
   6   4   5      635.74      620.77     30.90 o 
   7   4   5      261.09      262.44      9.31 o 
   8   4   5       49.04       55.26      6.55 o 
   9   4   5        9.40       15.68      2.55 o 
  10   4   5       23.61       25.21      2.63 o 
  11   4   5       15.61       16.65      2.94 o 
 -12   5   5        2.67        2.82      1.77 o 
 -11   5   5      106.58      109.08      7.34 o 
 -10   5   5      173.21      173.96     10.53 o 
  -9   5   5      652.22      627.88     22.25 o 
  -8   5   5      505.55      468.80     18.92 o 
  -7   5   5      253.74      241.25     12.91 o 
  -6   5   5       66.43       68.15      7.27 o 
  -5   5   5      694.93      590.63     21.63 o 
  -4   5   5      160.01      130.80      9.19 o 
  -3   5   5       15.91       20.32      3.75 o 
  -2   5   5     1451.05     1424.52     43.69 o 
  -1   5   5      806.99      806.54     24.45 o 
   0   5   5      426.77      422.99     16.32 o 
   1   5   5       21.90       25.31      3.97 o 
   2   5   5       35.93       43.63      5.13 o 
   3   5   5       20.18       23.58      4.00 o 
   4   5   5       93.56       79.90      7.06 o 
   5   5   5     1297.56     1257.06     34.10 o 
   6   5   5      416.04      419.42     27.91 o 
   7   5   5      219.53      218.17     12.85 o 
   8   5   5      209.18      218.22      8.87 o 
   9   5   5      125.90      123.53      6.04 o 
  10   5   5      135.64      131.62      5.63 o 
  11   5   5       14.34       14.85      2.42 o 
 -11   6   5       66.48       70.13      5.45 o 
 -10   6   5       52.88       57.34      5.70 o 
  -9   6   5       27.66       31.35      4.64 o 
  -8   6   5        8.30       11.17      2.90 o 
  -7   6   5      393.73      378.49     16.42 o 
  -6   6   5      469.69      464.61     12.53 o 
  -5   6   5       94.14       95.62      8.37 o 
  -4   6   5      720.73      681.47     23.40 o 
  -3   6   5       19.70       17.09      3.63 o 
  -2   6   5      279.09      285.47      9.92 o 
  -1   6   5      223.29      201.22      8.69 o 
   0   6   5       11.46        7.76      2.77 o 
   1   6   5      606.12      603.22     21.58 o 
   2   6   5      285.98      297.49     14.57 o 
   3   6   5      250.57      261.01     13.68 o 
   4   6   5      167.50      151.75      4.34 o 
   5   6   5      759.35      754.72     19.89 o 
   6   6   5      123.73      135.96      6.46 o 
   7   6   5       41.17       38.17      5.37 o 
   8   6   5      152.84      151.43      6.64 o 
   9   6   5       35.55       29.22      4.01 o 
  10   6   5      165.78      160.31      5.80 o 
 -10   7   5       29.22       28.93      3.67 o 
  -9   7   5       23.80       21.12      3.72 o 
  -8   7   5       70.05       66.99      6.50 o 
  -7   7   5       25.16       23.68      2.78 o 
  -6   7   5      113.34      108.79      8.21 o 
  -5   7   5      251.66      251.47     12.80 o 
  -4   7   5      410.77      411.91     16.75 o 
  -3   7   5       42.56       46.58      5.36 o 
  -2   7   5       22.71       26.19      3.31 o 
  -1   7   5      396.51      397.94     16.21 o 
   0   7   5      761.27      753.71     26.21 o 
   1   7   5        5.95        8.11      3.16 o 
   2   7   5      106.17      119.05      5.04 o 
   3   7   5      101.87      110.07      4.16 o 
   4   7   5      388.73      376.99      8.42 o 
   5   7   5       90.48       71.83      4.85 o 
   6   7   5      103.33       98.40      5.50 o 
   7   7   5      112.38      120.03      6.18 o 
   8   7   5      184.39      180.08      5.59 o 
   9   7   5      229.13      238.07      9.25 o 
  -9   8   5       26.63       33.44      3.75 o 
  -8   8   5      116.32      128.02      7.69 o 
  -7   8   5       56.02       56.42      5.82 o 
  -6   8   5      134.26      132.67      9.09 o 
  -5   8   5      409.40      386.15     16.52 o 
  -4   8   5       87.70       97.31      8.06 o 
  -3   8   5      257.34      241.62      8.99 o 
  -2   8   5      241.53      240.38      8.90 o 
  -1   8   5      436.21      442.85     10.04 o 
   0   8   5      134.49      138.22      5.61 o 
   1   8   5      256.55      230.95      8.66 o 
   2   8   5       77.09       76.87      4.98 o 
   3   8   5      281.09      273.22      9.17 o 
   4   8   5      411.07      389.01     11.83 o 
   5   8   5       76.69       63.65      6.84 o 
   6   8   5      185.18      173.08      5.86 o 
   7   8   5       72.32       77.96      4.68 o 
   8   8   5        1.19        1.03      1.66 o 
   9   8   5       63.93       64.70      4.31 o 
  -8   9   5       57.09       57.64      3.28 o 
  -7   9   5       31.31       28.99      4.02 o 
  -6   9   5       90.61       92.21      5.11 o 
  -5   9   5       24.12       25.49      2.95 o 
  -4   9   5      195.74      187.90      7.83 o 
  -3   9   5      447.69      431.70     17.37 o 
  -2   9   5      185.10      170.51      9.31 o 
  -1   9   5       97.90       99.56      4.57 o 
   0   9   5       93.11       87.90      4.38 o 
   1   9   5      230.44      214.97      8.37 o 
   2   9   5        9.48       12.84      1.59 o 
   3   9   5       28.70       45.20      2.71 o 
   4   9   5      154.66      121.90      6.71 o 
   5   9   5      136.07      130.79      5.06 o 
   6   9   5      146.02      142.08      4.90 o 
   7   9   5      160.35      159.76      5.91 o 
   8   9   5      255.77      242.87      6.20 o 
  -7  10   5       12.28       11.30      2.41 o 
  -6  10   5      141.79      131.56      8.01 o 
  -5  10   5      292.48      271.80     12.56 o 
  -4  10   5       15.41       14.82      2.38 o 
  -3  10   5       46.96       46.91      3.77 o 
  -2  10   5       71.84       81.62      8.13 o 
  -1  10   5      269.01      243.62      6.96 o 
   0  10   5      182.53      178.54      7.21 o 
   1  10   5       74.48       66.57      3.61 o 
   2  10   5       42.60       40.83      4.16 o 
   3  10   5       81.31       83.12      3.92 o 
   4  10   5        4.88        4.07      1.11 o 
   5  10   5        7.45       13.23      1.61 o 
   6  10   5      169.92      162.01      5.63 o 
  -5  11   5       45.97       44.57      2.82 o 
  -4  11   5      190.76      196.33     10.73 o 
  -3  11   5       75.27       70.51      5.90 o 
  -2  11   5      311.24      293.80     12.82 o 
  -1  11   5       79.70       82.26      6.80 o 
   0  11   5      528.96      486.25     11.82 o 
   1  11   5        7.23        3.08      1.34 o 
   2  11   5       35.11       36.84      3.03 o 
   3  11   5      194.31      189.48      6.41 o 
   4  11   5        0.29       -1.01      1.03 o 
  -2  12   5       17.72       15.57      2.52 o 
  -1  12   5       73.86       76.50      5.26 o 
   0  12   5      101.80      100.19      6.12 o 
   1  12   5      115.59      125.54      6.60 o 
  -1 -12   6       59.45       66.86      4.62 o 
  -5 -11   6       63.03       75.38      3.65 o 
  -4 -11   6        3.18        0.48      1.69 o 
  -3 -11   6       12.48       10.38      2.58 o 
  -2 -11   6       60.85       65.81      3.67 o 
  -1 -11   6       13.83       15.91      1.67 o 
   0 -11   6      163.33      159.07      9.18 o 
   1 -11   6       60.97       69.62      3.33 o 
   2 -11   6      117.87      123.58      5.34 o 
   3 -11   6      325.63      356.97      7.27 o 
   4 -11   6       86.33      100.05      4.03 o 
  -7 -10   6       77.36       85.24      5.73 o 
  -6 -10   6      124.23      122.76      4.97 o 
  -4 -10   6       45.51       54.10      5.36 o 
  -3 -10   6       46.32       46.75      7.27 o 
  -2 -10   6      331.27      349.76     10.51 o 
  -1 -10   6      185.04      185.87      6.01 o 
   0 -10   6       50.90       55.29      3.31 o 
   1 -10   6       46.14       49.87      3.99 o 
   2 -10   6      151.18      154.21      6.83 o 
   3 -10   6       75.56       74.33      4.71 o 
   4 -10   6       38.52       47.79      2.94 o 
   5 -10   6       28.52       29.40      2.65 o 
   6 -10   6        8.45       10.37      2.25 o 
  -8  -9   6      120.78      120.16     10.64 o 
  -7  -9   6       26.28       33.23      3.13 o 
  -6  -9   6      186.76      189.17      6.82 o 
  -2  -9   6      327.22      349.27     15.07 o 
  -1  -9   6      732.28      732.51     13.89 o 
   0  -9   6      395.45      401.57      9.78 o 
   1  -9   6      136.75      139.40      6.33 o 
   2  -9   6       62.22       60.59      3.81 o 
   3  -9   6      147.77      154.09      5.87 o 
   4  -9   6       57.54       54.56      4.33 o 
   5  -9   6       97.11      104.88      5.42 o 
   6  -9   6       62.59       65.19      5.61 o 
   7  -9   6       22.70       19.75      2.89 o 
  -9  -8   6      217.58      235.00      6.87 o 
  -8  -8   6       12.02       13.65      2.26 o 
  -7  -8   6        9.29        8.82      2.10 o 
  -6  -8   6      109.45      111.65      5.87 o 
  -5  -8   6      386.14      410.13     11.57 o 
  -2  -8   6       97.97       92.46      5.96 o 
  -1  -8   6       66.20       58.88     11.86 o 
   0  -8   6      133.07      121.53      4.66 o 
   1  -8   6      447.82      455.25     10.61 o 
   2  -8   6        6.64        4.47      1.96 o 
   3  -8   6      231.05      209.41      7.08 o 
   4  -8   6      277.62      259.52      7.81 o 
   5  -8   6      267.12      276.82      9.74 o 
   6  -8   6      417.79      441.70     11.81 o 
   7  -8   6      119.43      116.28      7.34 o 
   8  -8   6       69.32       70.37      3.52 o 
 -10  -7   6        0.18        1.66      2.86 o 
  -9  -7   6        2.66        4.20      1.60 o 
  -8  -7   6      144.57      146.99      5.65 o 
  -7  -7   6      373.66      357.53      9.39 o 
  -6  -7   6      578.16      557.80     14.39 o 
  -5  -7   6      165.08      157.62      7.06 o 
  -4  -7   6       21.72       23.72      3.38 o 
  -3  -7   6       43.38       38.00      4.77 o 
  -2  -7   6       23.60       22.41      2.19 o 
  -1  -7   6       33.42       33.94      3.11 o 
   0  -7   6      341.90      339.99      7.71 o 
   1  -7   6      158.51      155.66      5.14 o 
   2  -7   6      474.17      497.13      9.39 o 
   3  -7   6      147.06      143.29      4.37 o 
   4  -7   6       47.73       40.17      3.16 o 
   5  -7   6        7.16        9.85      1.61 o 
   6  -7   6       52.20       56.03      4.99 o 
   7  -7   6      161.73      159.13      9.44 o 
   9  -7   6      203.48      229.33      6.41 o 
 -11  -6   6      133.12      142.56      4.70 o 
 -10  -6   6       15.56       24.15      3.31 o 
  -9  -6   6        6.44        7.29      2.05 o 
  -8  -6   6       13.22        9.90      2.01 o 
  -7  -6   6      117.25       91.75      5.97 o 
  -6  -6   6      161.83      161.27      6.46 o 
  -5  -6   6       77.26       72.91      4.26 o 
  -4  -6   6      121.63      118.32     11.05 o 
  -3  -6   6       21.53       22.11      5.04 o 
  -2  -6   6      663.14      663.35     20.04 o 
  -1  -6   6      772.76      755.08     37.85 o 
   0  -6   6      433.83      451.77     19.81 o 
   1  -6   6       45.48       50.77      6.50 o 
   2  -6   6       80.55      103.84      9.17 o 
   3  -6   6      500.58      506.79      7.81 o 
   4  -6   6      140.82      122.27      4.46 o 
   5  -6   6       65.13       73.66      3.53 o 
   6  -6   6       29.33       40.78      3.04 o 
   7  -6   6       38.10       45.24      3.84 o 
   8  -6   6      182.58      172.27      9.90 o 
   9  -6   6      178.31      189.54      6.63 o 
  10  -6   6      170.14      196.53      7.89 o 
 -11  -5   6       26.55       27.95      2.54 o 
 -10  -5   6      110.99      119.64      6.58 o 
  -9  -5   6       28.96       29.08      3.38 o 
  -8  -5   6       60.85       58.38      3.29 o 
  -7  -5   6       51.64       57.30      3.45 o 
  -6  -5   6      110.73      106.35      4.52 o 
  -5  -5   6      342.34      354.54     19.75 o 
  -4  -5   6      651.06      640.25     25.82 o 
  -3  -5   6       96.71      112.67      9.83 o 
  -2  -5   6      184.00      168.13      7.90 o 
  -1  -5   6      106.51      119.38      5.13 o 
   0  -5   6      299.32      337.66     15.76 o 
   1  -5   6      424.26      465.81     18.95 o 
   2  -5   6       35.97       34.09      3.48 o 
   3  -5   6      646.76      657.27     16.25 o 
   4  -5   6      313.98      318.55     15.82 o 
   5  -5   6       34.37       40.29      3.99 o 
   6  -5   6      310.22      324.51     15.15 o 
   7  -5   6       31.23       31.13      4.92 o 
   8  -5   6       83.27       76.20      7.05 o 
   9  -5   6       38.33       31.37      3.06 o 
  10  -5   6      195.22      225.97      6.67 o 
 -12  -4   6       51.82       45.21      2.62 o 
 -11  -4   6       29.82       27.56      2.86 o 
 -10  -4   6      216.98      230.48      8.63 o 
  -9  -4   6      682.98      697.95     27.35 o 
  -8  -4   6       20.69       17.88      1.96 o 
  -7  -4   6        0.64        3.01      1.39 o 
  -6  -4   6      547.20      542.64     24.90 o 
  -5  -4   6      425.84      372.30     19.55 o 
  -4  -4   6       17.29       10.24      3.83 o 
  -3  -4   6      673.27      656.38     23.84 o 
  -2  -4   6      544.85      584.34     15.60 o 
  -1  -4   6     1094.12     1161.14     22.35 o 
   0  -4   6       23.84       34.11      2.65 o 
   1  -4   6      441.59      467.01     17.77 o 
   2  -4   6      309.20      306.03      9.82 o 
   3  -4   6       42.74       55.33      6.09 o 
   4  -4   6      298.23      267.81     14.24 o 
   5  -4   6      694.80      726.22     25.94 o 
   6  -4   6     1291.70     1176.86     32.42 o 
   7  -4   6       29.98       25.26      4.51 o 
   8  -4   6      334.85      334.46     15.38 o 
   9  -4   6       10.58       12.39      3.10 o 
  10  -4   6        5.58       10.01      1.84 o 
 -12  -3   6       13.46       14.27      1.83 o 
 -11  -3   6       65.88       66.36      6.49 o 
 -10  -3   6       95.64       89.27      5.46 o 
  -9  -3   6      183.69      187.71      8.64 o 
  -8  -3   6      312.27      327.01      9.52 o 
  -7  -3   6      106.41      101.77      5.87 o 
  -6  -3   6      786.37      807.42     30.21 o 
  -5  -3   6      594.10      525.50     22.70 o 
  -4  -3   6        2.23       -2.51      2.85 o 
  -3  -3   6      525.46      524.92     24.74 o 
  -2  -3   6      461.08      538.65     12.91 o 
  -1  -3   6      539.56      610.62     13.64 o 
   0  -3   6       47.66       59.66      3.24 o 
   1  -3   6      884.67      885.68     25.00 o 
   2  -3   6      939.79      950.59     19.46 o 
   3  -3   6      654.33      661.60     22.09 o 
   4  -3   6      480.42      508.84     13.97 o 
   5  -3   6       83.17       82.99      5.70 o 
   6  -3   6      521.86      523.37     10.09 o 
   7  -3   6      478.04      452.22     12.60 o 
   8  -3   6      243.40      221.76      7.05 o 
   9  -3   6      113.54       99.99      5.58 o 
  10  -3   6       24.02       23.99      4.82 o 
  11  -3   6       58.16       55.73      3.04 o 
 -12  -2   6       55.50       63.71      3.65 o 
 -11  -2   6       12.85       13.88      2.58 o 
 -10  -2   6      519.37      534.89     14.21 o 
  -9  -2   6       79.32       88.80      5.64 o 
  -8  -2   6      140.36      129.65      5.81 o 
  -7  -2   6      749.53      830.21     30.41 o 
  -6  -2   6      401.61      460.81     21.18 o 
  -5  -2   6      197.92      223.82     13.92 o 
  -4  -2   6      531.04      497.76     20.18 o 
  -3  -2   6     1672.95     1690.03     90.51 o 
  -2  -2   6      849.93      969.65     22.62 o 
  -1  -2   6     3239.82     3369.61     45.50 o 
   0  -2   6      582.90      557.71     18.39 o 
   1  -2   6        9.06       16.09      3.31 o 
   2  -2   6       52.68       63.52      4.20 o 
   3  -2   6       18.61       34.06      3.35 o 
   4  -2   6      157.36      153.46      7.24 o 
   5  -2   6      361.39      402.63     10.26 o 
   6  -2   6       33.63       30.44      3.65 o 
   7  -2   6      607.32      608.42     13.01 o 
   8  -2   6       36.36       41.70      2.75 o 
   9  -2   6       88.26       82.06      5.18 o 
  10  -2   6       38.58       34.87      3.17 o 
  11  -2   6       86.91       93.29      4.12 o 
 -12  -1   6       55.78       68.81      5.57 o 
 -11  -1   6      255.44      251.89      8.75 o 
 -10  -1   6      109.61      110.71      6.08 o 
  -9  -1   6       17.80       19.71      2.37 o 
  -8  -1   6       99.14      109.51      5.22 o 
  -7  -1   6       13.10       17.05      4.97 o 
  -6  -1   6      478.30      466.32     20.69 o 
  -5  -1   6     1666.38     1753.79     44.70 o 
  -4  -1   6     1406.09     1380.86     22.16 o 
  -3  -1   6     2214.52     2446.02     49.32 o 
  -2  -1   6      686.32      704.45     14.50 o 
  -1  -1   6      532.76      523.25     11.60 o 
   0  -1   6      396.85      434.59     15.54 o 
   1  -1   6     1522.55     1489.49     35.03 o 
   2  -1   6     1531.12     1570.73     46.14 o 
   3  -1   6       96.86      101.26      9.41 o 
   4  -1   6      116.95       96.50      5.09 o 
   5  -1   6       28.78       37.60      3.79 o 
   6  -1   6       67.84       70.09      4.20 o 
   7  -1   6      289.17      305.62      9.01 o 
   8  -1   6      138.64      132.17      4.71 o 
   9  -1   6      114.28      105.44      5.84 o 
  10  -1   6       74.83       75.41      5.17 o 
  11  -1   6      146.70      181.95      5.98 o 
 -12   0   6        0.01       -1.05      1.92 o 
 -11   0   6        5.20        9.00      2.67 o 
 -10   0   6      179.81      186.73      7.98 o 
  -9   0   6      246.62      237.93      9.18 o 
  -8   0   6      314.61      326.68      9.11 o 
  -7   0   6       46.46       53.24      7.10 o 
  -6   0   6      209.19      221.93      8.62 o 
  -5   0   6       15.45       20.18      2.32 o 
  -4   0   6       10.46       20.10      2.45 o 
  -3   0   6      891.20      862.53     36.35 o 
  -2   0   6        1.37        5.43      1.49 o 
  -1   0   6     1335.49     1335.98     20.73 o 
   0   0   6      622.64      538.02     17.56 o 
   1   0   6      877.95     1044.80     27.19 o 
   2   0   6       45.51       50.81      5.19 o 
   3   0   6     1918.19     2035.25     31.78 o 
   4   0   6       62.79       65.68      3.64 o 
   5   0   6       12.43       12.66      2.34 o 
   6   0   6     1278.48     1243.81     20.30 o 
   7   0   6      363.68      327.29      8.65 o 
   8   0   6        2.98        2.25      1.22 o 
   9   0   6      154.77      157.43      7.10 o 
  10   0   6      139.42      149.91      6.43 o 
  11   0   6       20.53       12.82      1.75 o 
 -12   1   6       43.90       51.50      4.85 o 
 -11   1   6      251.09      253.57     11.39 o 
 -10   1   6      119.81      123.82      5.22 o 
  -9   1   6       18.02       24.54      3.52 o 
  -8   1   6       93.81      100.06      4.63 o 
  -7   1   6       22.97       21.27      3.88 o 
  -6   1   6      444.21      422.24     37.46 o 
  -5   1   6     1830.12     1839.74     29.63 o 
  -4   1   6     1508.69     1522.94     30.78 o 
  -3   1   6     2341.11     2618.92    101.80 o 
  -2   1   6      705.67      721.50     39.83 o 
  -1   1   6      535.94      504.77     16.87 o 
   0   1   6      437.54      465.64      9.87 o 
   1   1   6     1507.69     1521.85     35.18 o 
   2   1   6     1548.65     1611.38     37.13 o 
   3   1   6      136.37      167.47      6.92 o 
   4   1   6      120.24      111.89      8.61 o 
   5   1   6       39.48       54.64      4.15 o 
   6   1   6       65.70       65.00      4.96 o 
   7   1   6      274.98      287.70      9.94 o 
   8   1   6      117.83      118.31      6.38 o 
   9   1   6       87.53       86.26      5.22 o 
  10   1   6       68.64       70.28      4.34 o 
  11   1   6      142.69      172.05      8.50 o 
 -12   2   6       56.09       59.33      4.86 o 
 -11   2   6       15.44       18.41      2.51 o 
 -10   2   6      511.40      509.22     33.15 o 
  -9   2   6      104.86      114.44      5.14 o 
  -8   2   6      109.69       87.65      4.38 o 
  -7   2   6      742.07      718.60     24.62 o 
  -6   2   6      387.28      383.17     16.40 o 
  -5   2   6      194.18      206.25     11.22 o 
  -4   2   6      508.79      517.14     15.45 o 
  -3   2   6     1545.91     1554.01     36.75 o 
  -2   2   6      879.66      990.56     26.53 o 
  -1   2   6     3056.64     3091.33     34.07 o 
   0   2   6      511.69      508.28     11.06 o 
   1   2   6        3.41        7.89      1.68 o 
   2   2   6       60.52       71.21      4.35 o 
   3   2   6       16.80       32.29      4.67 o 
   4   2   6      130.62      145.54      9.97 o 
   5   2   6      349.75      366.31     16.82 o 
   6   2   6       16.27       11.30      3.55 o 
   7   2   6      678.43      647.06     23.95 o 
   8   2   6       26.66       32.95      3.52 o 
   9   2   6       77.34       79.38      7.39 o 
  10   2   6       39.01       30.22      4.32 o 
  11   2   6       81.67       95.60      6.12 o 
 -12   3   6       10.33       12.18      2.60 o 
 -11   3   6       52.50       47.86      5.23 o 
 -10   3   6      107.82       94.45      5.55 o 
  -9   3   6      186.31      186.34     20.26 o 
  -8   3   6      320.99      347.64     18.85 o 
  -7   3   6      109.01      112.87     13.98 o 
  -6   3   6      740.57      742.30     24.88 o 
  -5   3   6      573.42      550.65     20.09 o 
  -4   3   6        4.26        4.99      2.69 o 
  -3   3   6      458.93      445.64     27.93 o 
  -2   3   6      430.47      464.49     21.13 o 
  -1   3   6      537.59      590.58     14.65 o 
   0   3   6       48.00       58.95      4.29 o 
   1   3   6      925.91      885.21     17.96 o 
   2   3   6     1018.52      936.18     18.88 o 
   3   3   6      695.23      728.55     50.03 o 
   4   3   6      409.97      383.57     17.24 o 
   5   3   6       90.37       92.60      8.43 o 
   6   3   6      518.73      534.80     10.94 o 
   7   3   6      495.01      469.88     14.94 o 
   8   3   6      232.28      211.63     12.36 o 
   9   3   6      120.64      109.62      8.52 o 
  10   3   6       21.21       19.00      2.33 o 
  11   3   6       52.72       52.46      3.13 o 
 -12   4   6       53.41       50.50      4.33 o 
 -11   4   6       38.08       30.46      4.32 o 
 -10   4   6      204.79      187.40     11.07 o 
  -9   4   6      674.78      620.99     22.25 o 
  -8   4   6       34.13       24.78      4.56 o 
  -7   4   6        0.29        3.24      1.97 o 
  -6   4   6      590.01      526.79     20.84 o 
  -5   4   6      422.72      367.56     16.47 o 
  -4   4   6       22.44       16.53      3.50 o 
  -3   4   6      750.30      717.38     22.84 o 
  -2   4   6      631.08      639.84     21.22 o 
  -1   4   6     1174.00     1144.40     24.31 o 
   0   4   6        8.14       10.58      1.56 o 
   1   4   6      500.84      509.29     14.42 o 
   2   4   6      296.95      277.89      9.26 o 
   3   4   6       40.39       47.57      3.91 o 
   4   4   6      323.67      295.47     15.45 o 
   5   4   6      625.73      599.33     23.48 o 
   6   4   6     1306.34     1205.98     23.16 o 
   7   4   6       22.96       16.29      2.50 o 
   8   4   6      371.06      356.16     16.20 o 
   9   4   6        9.88        9.27      2.91 o 
  10   4   6        5.57        7.71      1.56 o 
  11   4   6       18.00       19.22      2.60 o 
 -11   5   6       35.68       39.45      4.47 o 
 -10   5   6      103.79      105.19      7.96 o 
  -9   5   6       28.14       21.28      4.24 o 
  -8   5   6       55.86       53.07      6.32 o 
  -7   5   6       68.52       73.35      7.05 o 
  -6   5   6      117.66      114.77      6.38 o 
  -5   5   6      321.43      309.79     15.52 o 
  -4   5   6      590.13      583.56     21.49 o 
  -3   5   6      123.63      125.12      8.97 o 
  -2   5   6      203.13      179.80      7.72 o 
  -1   5   6      109.22      118.18      8.81 o 
   0   5   6      265.93      302.71     14.09 o 
   1   5   6      351.44      370.23     15.64 o 
   2   5   6       33.90       24.21      2.96 o 
   3   5   6      623.98      591.99     15.47 o 
   4   5   6      369.81      358.84     15.85 o 
   5   5   6       26.12       34.55      3.42 o 
   6   5   6      308.16      301.95     10.48 o 
   7   5   6       36.65       39.10      3.66 o 
   8   5   6       67.08       61.28      4.55 o 
   9   5   6       24.10       18.84      8.67 o 
  10   5   6      216.18      242.69      6.83 o 
 -11   6   6      129.79      133.83      7.03 o 
 -10   6   6       10.82       12.68      3.18 o 
  -9   6   6        5.12        9.74      3.05 o 
  -8   6   6       10.29       14.19      3.62 o 
  -7   6   6      100.70       87.52      7.75 o 
  -6   6   6      154.57      164.08     10.44 o 
  -5   6   6       76.76       77.23      4.85 o 
  -4   6   6      118.63      106.89      8.87 o 
  -3   6   6        9.80       12.60      3.42 o 
  -2   6   6      697.46      654.98     16.50 o 
  -1   6   6      760.90      705.16     16.92 o 
   0   6   6      429.27      416.27     18.01 o 
   1   6   6       32.46       29.49      4.65 o 
   2   6   6       70.97       81.40      7.69 o 
   3   6   6      511.00      484.55     10.82 o 
   4   6   6      116.04       97.55      5.66 o 
   5   6   6       65.75       76.14      4.05 o 
   6   6   6       49.11       58.89      3.73 o 
   7   6   6       43.71       55.44      6.33 o 
   8   6   6      181.24      180.90      7.01 o 
   9   6   6      171.56      184.98      9.07 o 
 -10   7   6        0.55       -0.36      1.66 o 
  -9   7   6        2.39        1.18      2.13 o 
  -8   7   6      146.97      159.30      9.72 o 
  -7   7   6      344.49      349.43     15.24 o 
  -6   7   6      617.12      615.03     18.14 o 
  -5   7   6      154.23      160.03     10.21 o 
  -4   7   6        8.82       13.27      3.30 o 
  -3   7   6       48.35       48.43      5.59 o 
  -2   7   6       22.46       24.65      1.92 o 
  -1   7   6       33.40       35.07      2.47 o 
   0   7   6      315.54      306.53      8.47 o 
   1   7   6      146.63      130.53      5.32 o 
   2   7   6      484.60      465.71     21.47 o 
   3   7   6      168.20      170.08      5.32 o 
   4   7   6       42.73       36.14      2.88 o 
   5   7   6       12.04       11.94      1.86 o 
   6   7   6       55.42       53.79      4.00 o 
   7   7   6      160.85      173.89      7.18 o 
   8   7   6       71.25       78.91      3.46 o 
   9   7   6      213.40      218.61      8.86 o 
  -9   8   6      244.34      236.92      9.30 o 
  -8   8   6       21.44       19.37      3.13 o 
  -7   8   6        4.27        2.63      2.09 o 
  -6   8   6      102.16       92.64      7.56 o 
  -5   8   6      391.27      361.96     15.89 o 
  -4   8   6       66.04       64.83      6.74 o 
  -3   8   6      152.55      139.77      6.89 o 
  -2   8   6       85.10       65.84      4.76 o 
  -1   8   6       52.61       47.11      4.74 o 
   0   8   6      109.73       87.87      5.35 o 
   1   8   6      484.15      447.00     12.68 o 
   2   8   6        8.13        7.42      1.58 o 
   3   8   6      238.09      211.64      6.87 o 
   4   8   6      264.39      242.78     31.08 o 
   5   8   6      229.54      231.00      8.51 o 
   6   8   6      416.15      437.37      9.40 o 
   7   8   6      142.83      131.32      6.06 o 
   8   8   6       57.57       52.41      3.09 o 
  -8   9   6      126.95      124.66      6.75 o 
  -7   9   6       36.47       34.35      2.90 o 
  -6   9   6      205.24      202.54      7.46 o 
  -5   9   6      185.14      173.27      7.26 o 
  -4   9   6      375.80      355.87     10.97 o 
  -3   9   6      144.18      119.35      6.24 o 
  -2   9   6      343.54      321.37     10.58 o 
  -1   9   6      738.34      682.40     13.48 o 
   0   9   6      424.34      386.67     11.57 o 
   1   9   6      112.62      104.96      5.84 o 
   2   9   6       63.96       66.59      3.74 o 
   3   9   6      169.51      169.40      6.97 o 
   4   9   6       66.85       57.35      3.40 o 
   5   9   6       84.74       81.23      3.82 o 
   6   9   6       59.19       49.00      3.25 o 
   7   9   6       19.91       19.49      2.08 o 
  -6  10   6      108.13      101.61      4.46 o 
  -5  10   6        2.42        1.87      2.66 o 
  -4  10   6       41.25       45.63      3.63 o 
  -3  10   6       44.31       40.41      3.49 o 
  -2  10   6      355.42      348.57     14.31 o 
  -1  10   6      183.23      172.44      6.88 o 
   0  10   6       32.34       32.77      3.09 o 
   1  10   6       44.53       43.86      2.91 o 
   2  10   6      154.62      152.64      6.48 o 
   3  10   6       78.24       74.64      4.07 o 
   4  10   6       42.05       48.68      3.62 o 
   5  10   6       41.53       46.70      2.48 o 
   6  10   6       10.78        8.86      2.02 o 
  -4  11   6        4.46        3.74      1.81 o 
  -2  11   6       61.74       58.97      5.43 o 
  -1  11   6       13.31       13.77      3.08 o 
   0  11   6      145.32      135.38      8.51 o 
   1  11   6       42.94       48.83      3.32 o 
   2  11   6      144.25      146.08      5.49 o 
   3  11   6      318.25      322.39      8.83 o 
  -1  12   6       75.10       73.94      4.72 o 
  -4 -11   7       10.89        8.45      1.62 o 
  -3 -11   7       89.47       95.43      4.60 o 
  -2 -11   7       84.55       92.45      4.63 o 
  -1 -11   7       67.59       74.83      3.13 o 
   0 -11   7      151.62      165.20      8.61 o 
   1 -11   7       25.62       26.04      1.98 o 
   2 -11   7      146.51      154.47      4.40 o 
   3 -11   7        0.83        0.91      1.04 o 
  -6 -10   7      167.80      174.99      4.79 o 
  -5 -10   7       49.93       42.72      2.71 o 
  -4 -10   7       90.12       89.83      4.78 o 
  -3 -10   7       94.11      102.55      5.26 o 
  -2 -10   7       36.61       41.07      2.79 o 
  -1 -10   7       41.41       44.14      2.95 o 
   0 -10   7       11.47       10.94      1.51 o 
   1 -10   7      332.16      353.35      8.39 o 
   2 -10   7       16.94       17.89      2.03 o 
   3 -10   7       58.05       67.94      4.56 o 
   4 -10   7       55.14       54.47      3.46 o 
   5 -10   7       26.98       44.27      3.97 o 
  -8  -9   7        6.55        5.49      2.08 o 
  -7  -9   7        6.66        4.92      2.42 o 
  -6  -9   7       49.49       51.26      5.85 o 
  -2  -9   7      524.94      536.26     13.92 o 
  -1  -9   7      200.72      208.61      6.83 o 
   0  -9   7      230.53      232.28      7.26 o 
   1  -9   7      225.27      229.33      7.11 o 
   2  -9   7       81.06       91.40      4.46 o 
   3  -9   7      106.75      112.99      4.87 o 
   4  -9   7       70.80       67.86      7.32 o 
   5  -9   7      148.50      150.14      5.97 o 
   6  -9   7        4.36        1.20      1.66 o 
  -9  -8   7      164.51      198.93      8.83 o 
  -8  -8   7      100.73      118.76      8.06 o 
  -7  -8   7      286.23      285.47      9.26 o 
  -6  -8   7      177.11      176.80     12.10 o 
  -5  -8   7       43.48       52.64      5.81 o 
  -4  -8   7      747.61      766.95     24.16 o 
  -3  -8   7      188.81      196.16      7.94 o 
  -2  -8   7      383.80      409.18     12.54 o 
  -1  -8   7      489.28      504.11     11.12 o 
   0  -8   7      109.88      110.44      4.31 o 
   1  -8   7      247.14      259.34      9.11 o 
   2  -8   7      243.93      233.42      6.84 o 
   3  -8   7      107.50      114.78      4.83 o 
   4  -8   7       25.45       26.60      2.23 o 
   5  -8   7      164.26      165.32      6.76 o 
   6  -8   7      207.92      209.96      7.11 o 
   7  -8   7       33.38       44.74      3.66 o 
 -10  -7   7       32.36       40.46      3.96 o 
  -9  -7   7      318.22      329.09     13.62 o 
  -8  -7   7      554.47      538.11     20.09 o 
  -7  -7   7      314.14      322.17     10.75 o 
  -6  -7   7      523.14      496.23     13.08 o 
  -5  -7   7      217.93      228.23      9.88 o 
  -4  -7   7       84.38       87.59      5.33 o 
  -3  -7   7      490.87      480.53     11.41 o 
  -2  -7   7       83.86       69.77      4.15 o 
  -1  -7   7        2.36        2.02      1.39 o 
   0  -7   7        4.00        4.80      1.48 o 
   1  -7   7      206.69      210.39      6.90 o 
   2  -7   7       38.92       30.02      2.10 o 
   3  -7   7       95.26      111.10      4.36 o 
   4  -7   7      194.49      169.61      7.41 o 
   5  -7   7       20.61       23.52      2.40 o 
   6  -7   7      108.82      104.66      4.44 o 
   7  -7   7      122.54      130.61     12.20 o 
   8  -7   7      210.59      209.74      9.41 o 
 -10  -6   7       13.37       10.85      2.85 o 
  -9  -6   7       34.99       34.88      4.88 o 
  -8  -6   7      265.48      243.88     13.71 o 
  -7  -6   7      307.60      278.29     10.30 o 
  -6  -6   7      524.20      524.60     13.73 o 
  -5  -6   7      133.33      121.99     11.49 o 
  -4  -6   7      534.15      506.13     24.11 o 
  -3  -6   7      201.97      203.35      8.89 o 
  -2  -6   7        0.98        4.13      3.96 o 
  -1  -6   7      311.76      355.49     17.38 o 
   0  -6   7       30.21       28.45      3.60 o 
   1  -6   7      493.72      480.57      8.60 o 
   2  -6   7      580.39      560.96      8.38 o 
   3  -6   7     1202.14     1230.77     16.67 o 
   4  -6   7      350.20      338.24      9.41 o 
   5  -6   7       41.01       44.31      3.91 o 
   6  -6   7      190.94      199.61     14.22 o 
   7  -6   7       28.90       31.93      4.68 o 
   8  -6   7       10.40       13.66      2.17 o 
   9  -6   7        3.27        3.66      1.27 o 
 -11  -5   7      115.01      113.66      3.60 o 
 -10  -5   7       58.23       64.51      4.05 o 
  -9  -5   7       48.91       57.26      6.80 o 
  -8  -5   7       67.65       61.53      7.18 o 
  -7  -5   7      728.94      662.48     13.55 o 
  -6  -5   7      182.85      178.71      7.48 o 
  -5  -5   7      602.00      532.29     27.25 o 
  -4  -5   7      301.16      300.18     17.68 o 
  -3  -5   7       72.35       83.21      8.94 o 
  -2  -5   7      806.55      822.55     27.89 o 
  -1  -5   7      297.53      332.31     13.70 o 
   0  -5   7      176.27      174.34     11.74 o 
   1  -5   7       16.33       13.30      2.58 o 
   2  -5   7      877.30      853.35     28.11 o 
   4  -5   7      622.87      610.77     10.59 o 
   5  -5   7      538.07      499.93     13.37 o 
   6  -5   7       85.94       72.28      7.13 o 
   7  -5   7      253.22      232.31     12.52 o 
   8  -5   7       49.62       53.47      4.55 o 
   9  -5   7       10.76       15.02      3.61 o 
  10  -5   7       25.19       27.27      2.90 o 
 -11  -4   7      133.62      151.93      5.92 o 
 -10  -4   7      253.68      257.07     14.58 o 
  -9  -4   7      184.33      203.12      8.29 o 
  -8  -4   7       75.51       69.49      7.63 o 
  -7  -4   7      698.78      684.61     26.62 o 
  -6  -4   7       61.83       56.51      3.85 o 
  -5  -4   7      152.05      125.36     11.47 o 
  -4  -4   7      239.14      242.52     15.32 o 
  -3  -4   7      302.78      299.41     16.07 o 
  -2  -4   7      345.59      359.49     11.27 o 
  -1  -4   7       22.80       19.90      2.73 o 
   0  -4   7      299.42      311.88     14.97 o 
   1  -4   7      338.99      376.36     17.16 o 
   2  -4   7       34.39       36.48      5.54 o 
   3  -4   7      117.78      133.32      7.19 o 
   4  -4   7       23.77       23.95      3.46 o 
   5  -4   7      194.91      185.90     11.08 o 
   6  -4   7      160.52      154.94     10.32 o 
   7  -4   7      398.33      384.58     16.74 o 
   8  -4   7       25.47       25.08      3.09 o 
   9  -4   7       69.50       76.58      4.48 o 
  10  -4   7       50.09       60.30      3.31 o 
 -12  -3   7       77.69       80.32      6.52 o 
 -11  -3   7       52.47       52.78      3.62 o 
 -10  -3   7      100.94      104.27      5.60 o 
  -9  -3   7       37.95       38.21      3.70 o 
  -8  -3   7      236.73      222.93     10.03 o 
  -7  -3   7      744.65      701.30     18.75 o 
  -6  -3   7      111.09      114.92     10.92 o 
  -5  -3   7      190.03      169.86     12.86 o 
  -4  -3   7      203.54      214.24     13.84 o 
  -3  -3   7      928.04      931.56     64.12 o 
  -2  -3   7      361.30      363.62     10.96 o 
  -1  -3   7     1216.95     1211.11     22.42 o 
   0  -3   7      521.68      490.21     18.72 o 
   1  -3   7     1228.20     1173.55     32.60 o 
   2  -3   7      371.13      323.08     15.66 o 
   3  -3   7      252.60      238.34      9.48 o 
   4  -3   7      152.45      131.74      7.27 o 
   5  -3   7      417.13      398.68     12.37 o 
   6  -3   7      907.53      884.48     18.75 o 
   7  -3   7      563.10      554.66     14.29 o 
   8  -3   7      141.00      146.46      7.04 o 
   9  -3   7       83.33       89.95      4.97 o 
  10  -3   7       74.22       76.81      3.95 o 
 -12  -2   7       61.99       59.04      6.06 o 
 -11  -2   7       11.41       18.61      2.42 o 
 -10  -2   7       16.26       17.95      2.72 o 
  -9  -2   7      498.51      519.44     19.28 o 
  -8  -2   7      140.23      140.32      7.85 o 
  -7  -2   7       83.57       93.41      6.23 o 
  -6  -2   7       23.84       26.18      5.68 o 
  -5  -2   7       77.36       78.35      8.45 o 
  -4  -2   7      656.76      659.43     24.46 o 
  -3  -2   7      485.69      470.51     12.55 o 
  -2  -2   7      377.31      372.81     10.77 o 
  -1  -2   7     1240.04     1259.32     32.37 o 
   0  -2   7       77.18       81.86      7.09 o 
   1  -2   7      243.07      242.31     12.54 o 
   2  -2   7      686.94      623.06     21.95 o 
   3  -2   7      641.92      559.22     18.17 o 
   4  -2   7       74.91       72.67      5.26 o 
   5  -2   7      162.66      134.43      8.86 o 
   6  -2   7      307.12      296.56      9.85 o 
   7  -2   7      405.09      376.28     11.51 o 
   8  -2   7       46.32       42.04      2.69 o 
   9  -2   7      146.92      152.38      6.61 o 
  10  -2   7      142.13      145.63      5.70 o 
  11  -2   7       19.62       20.84      2.65 o 
 -12  -1   7        8.31        9.99      2.22 o 
 -11  -1   7       31.75       31.60      4.52 o 
 -10  -1   7       59.81       65.11      7.48 o 
  -9  -1   7      182.39      192.63     11.14 o 
  -8  -1   7     1050.27     1038.54     23.30 o 
  -7  -1   7      136.17      148.57     12.04 o 
  -6  -1   7      260.32      280.47     15.95 o 
  -5  -1   7     1269.64     1370.78     38.45 o 
  -4  -1   7      318.36      307.35      9.91 o 
  -3  -1   7      609.73      733.87     48.48 o 
  -2  -1   7      814.28      951.49     59.11 o 
  -1  -1   7      246.44      284.79     12.96 o 
   0  -1   7      701.72      777.42     23.62 o 
   1  -1   7      409.46      414.80     16.60 o 
   2  -1   7      887.52      915.56     27.20 o 
   3  -1   7      193.28      186.62     11.30 o 
   4  -1   7      198.11      181.19      8.04 o 
   5  -1   7      251.12      226.32     13.36 o 
   6  -1   7      149.38      118.72      4.51 o 
   7  -1   7       49.42       40.84      3.13 o 
   8  -1   7      313.74      251.58      7.60 o 
   9  -1   7       62.45       74.17      6.42 o 
  10  -1   7       32.89       38.82      3.00 o 
  11  -1   7       99.28      112.28      6.06 o 
 -12   0   7       20.67       25.83      3.39 o 
 -11   0   7       29.24       40.69      3.40 o 
 -10   0   7       17.96       18.53      2.72 o 
  -9   0   7       15.89       17.02      2.52 o 
  -8   0   7       38.23       37.79      5.52 o 
  -7   0   7     1108.21     1168.69     36.59 o 
  -6   0   7        3.24       17.91      4.39 o 
  -5   0   7      232.37      229.60     11.36 o 
  -4   0   7     2641.03     2854.04     58.77 o 
  -3   0   7     2189.80     2450.32    122.19 o 
  -2   0   7      155.91      159.33      6.30 o 
  -1   0   7     1306.41     1441.85     35.04 o 
   0   0   7     2346.12     2314.08     49.79 o 
   1   0   7      289.36      303.61     13.70 o 
   2   0   7      326.82      363.18     15.45 o 
   3   0   7     1045.14     1141.19     31.51 o 
   4   0   7      187.68      176.85      7.82 o 
   5   0   7      543.10      524.72     21.06 o 
   6   0   7      101.59      104.31      5.56 o 
   7   0   7      406.75      366.43     10.10 o 
   8   0   7      144.76      126.93      6.69 o 
   9   0   7       19.36       18.00      3.73 o 
  10   0   7      203.14      210.24     10.55 o 
  11   0   7      193.65      231.50      9.18 o 
 -12   1   7        6.79        9.29      1.60 o 
 -11   1   7       33.62       32.37      6.05 o 
 -10   1   7       49.70       54.39      3.39 o 
  -9   1   7      157.31      170.95      6.18 o 
  -8   1   7      973.05     1005.28     20.97 o 
  -7   1   7      105.55      111.45      8.71 o 
  -6   1   7      267.87      263.43     13.30 o 
  -5   1   7     1219.03     1188.65     24.97 o 
  -4   1   7      315.59      305.00      9.00 o 
  -3   1   7      586.26      657.27     40.45 o 
  -2   1   7      870.67      932.03     26.40 o 
  -1   1   7      305.63      326.63     14.13 o 
   0   1   7      754.63      814.49     24.28 o 
   1   1   7      460.12      465.74     17.42 o 
   2   1   7      837.74      866.83     18.38 o 
   3   1   7      198.81      208.21      8.30 o 
   4   1   7      189.13      156.75     10.79 o 
   5   1   7      266.89      249.55     14.07 o 
   6   1   7      137.47      121.07      5.25 o 
   7   1   7       28.11       23.58      3.01 o 
   8   1   7      264.70      209.66      8.53 o 
   9   1   7       82.14       83.71      7.28 o 
  10   1   7       39.03       43.48      4.77 o 
  11   1   7       97.75      111.37      5.42 o 
 -12   2   7       60.87       60.42      4.48 o 
 -11   2   7       13.26       18.71      2.47 o 
 -10   2   7       25.89       25.27      2.90 o 
  -9   2   7      497.31      503.73     18.14 o 
  -8   2   7      145.30      123.86      6.56 o 
  -7   2   7       82.10       86.40      5.34 o 
  -6   2   7       30.23       27.32      4.68 o 
  -5   2   7       80.71       58.60      6.29 o 
  -4   2   7      557.60      548.45     13.92 o 
  -3   2   7      504.63      469.50     17.97 o 
  -2   2   7      380.56      364.68     15.40 o 
  -1   2   7     1275.46     1254.22     17.72 o 
   0   2   7       78.96       88.21     10.58 o 
   1   2   7      248.81      237.51      8.55 o 
   2   2   7      667.16      634.35     25.24 o 
   3   2   7      560.03      465.14     19.07 o 
   4   2   7       45.59       50.76      6.35 o 
   5   2   7      187.28      151.95     11.00 o 
   6   2   7      325.78      301.91     10.07 o 
   7   2   7      396.91      348.53     11.21 o 
   8   2   7       51.94       50.02      4.17 o 
   9   2   7      164.07      173.72     10.42 o 
  10   2   7      153.83      162.50      8.96 o 
  11   2   7       10.73       14.00      1.80 o 
 -12   3   7       80.93       75.73      5.00 o 
 -11   3   7       55.17       52.63      5.28 o 
 -10   3   7      115.69       99.58      7.97 o 
  -9   3   7       50.11       48.04      6.07 o 
  -8   3   7      239.20      204.27     12.19 o 
  -7   3   7      793.44      717.95     21.78 o 
  -6   3   7      114.93      103.04      8.80 o 
  -5   3   7      165.56      158.21     10.60 o 
  -4   3   7      201.40      209.61     11.77 o 
  -3   3   7      887.45      835.55     26.42 o 
  -2   3   7      387.68      373.98     16.27 o 
  -1   3   7     1213.32     1196.79     20.81 o 
   0   3   7      506.51      476.06     15.17 o 
   1   3   7     1188.65     1120.55     21.53 o 
   2   3   7      378.71      335.18     10.72 o 
   3   3   7      271.40      269.35     14.48 o 
   4   3   7      153.11      136.94     10.38 o 
   5   3   7      456.45      430.72     19.53 o 
   6   3   7      873.09      845.48     14.80 o 
   7   3   7      529.67      524.51     13.97 o 
   8   3   7      160.84      162.77      7.25 o 
   9   3   7       84.66      102.00      7.79 o 
  10   3   7       80.04       92.03      4.24 o 
 -12   4   7      162.95      165.75      7.03 o 
 -11   4   7      134.96      149.70      8.49 o 
 -10   4   7      234.16      208.78     11.37 o 
  -9   4   7      184.44      171.26     10.89 o 
  -8   4   7       80.21       83.19      7.77 o 
  -7   4   7      697.47      657.30     23.09 o 
  -6   4   7       45.08       37.23      3.70 o 
  -5   4   7      180.56      157.25     10.81 o 
  -4   4   7      308.16      310.66     14.96 o 
  -3   4   7      311.73      307.47     14.65 o 
  -2   4   7      329.17      314.37     10.58 o 
  -1   4   7       30.26       27.89      4.70 o 
   0   4   7      298.80      297.76      8.01 o 
   1   4   7      373.65      401.77     14.75 o 
   2   4   7       52.08       59.86      5.96 o 
   3   4   7      109.73      127.73     10.17 o 
   4   4   7       33.44       38.26      5.79 o 
   5   4   7      197.22      188.09     10.41 o 
   6   4   7      180.67      175.41      7.65 o 
   7   4   7      408.16      423.82     19.47 o 
   8   4   7       23.83       31.87      4.82 o 
   9   4   7       63.73       71.27      5.46 o 
  10   4   7       52.29       60.21      4.31 o 
 -11   5   7      112.07      116.51      6.93 o 
 -10   5   7       68.57       69.53      6.38 o 
  -9   5   7       67.73       74.96      7.04 o 
  -8   5   7       61.08       64.61      6.77 o 
  -7   5   7      650.40      601.34     21.85 o 
  -6   5   7      222.46      227.93     12.54 o 
  -5   5   7      611.43      549.14     14.90 o 
  -4   5   7      305.61      297.63     15.23 o 
  -3   5   7       80.08       88.51      7.87 o 
  -2   5   7      761.89      770.05     18.06 o 
  -1   5   7      246.31      268.57     13.86 o 
   0   5   7      200.72      220.60     12.29 o 
   1   5   7       11.04       10.12      2.12 o 
   2   5   7      861.39      784.07     40.66 o 
   3   5   7     1195.05     1161.23     35.68 o 
   4   5   7      638.17      576.90     17.46 o 
   5   5   7      582.35      518.58     13.96 o 
   6   5   7      113.44      102.84      5.88 o 
   7   5   7      220.64      241.51      8.78 o 
   8   5   7       35.06       38.33      3.48 o 
   9   5   7       13.55       12.32      2.67 o 
  10   5   7       29.96       33.20      3.31 o 
 -11   6   7       76.12       82.13      5.07 o 
 -10   6   7       14.10       10.58      2.82 o 
  -9   6   7       27.51       27.39      4.29 o 
  -8   6   7      260.93      252.16     12.98 o 
  -7   6   7      305.47      282.53     14.12 o 
  -6   6   7      547.54      527.44     19.80 o 
  -5   6   7      158.63      147.05      6.81 o 
  -4   6   7      516.70      474.09     18.18 o 
  -3   6   7      187.73      183.23      6.36 o 
  -2   6   7        6.05       12.08      2.50 o 
  -1   6   7      305.10      305.48     10.91 o 
   0   6   7       30.84       18.38      4.16 o 
   1   6   7      520.87      498.15     10.90 o 
   2   6   7      581.23      531.63     11.48 o 
   3   6   7     1082.25     1033.98     21.13 o 
   4   6   7      355.53      305.71     10.40 o 
   5   6   7       56.28       55.32      4.98 o 
   6   6   7      190.56      179.88      7.80 o 
   7   6   7       27.31       27.00      4.65 o 
   8   6   7       12.51       17.10      2.24 o 
   9   6   7        5.79        6.51      1.53 o 
 -10   7   7       32.83       36.78      3.60 o 
  -9   7   7      291.04      282.30     11.78 o 
  -8   7   7      546.92      521.52     18.13 o 
  -7   7   7      374.31      394.57     16.02 o 
  -6   7   7      526.68      514.45     20.92 o 
  -5   7   7      197.01      188.93     11.19 o 
  -4   7   7       82.09       93.58      8.00 o 
  -3   7   7      493.32      448.63     12.80 o 
  -2   7   7       98.83       68.77      4.50 o 
  -1   7   7       10.75        6.24      1.51 o 
   0   7   7       10.00       10.18      3.16 o 
   1   7   7      184.82      180.35      8.27 o 
   2   7   7       53.51       45.40      3.87 o 
   3   7   7       87.49       94.32      3.97 o 
   4   7   7      189.81      162.62      8.04 o 
   5   7   7       23.83       25.32      2.41 o 
   6   7   7       89.28       85.70      7.53 o 
   7   7   7      115.69      121.18      5.64 o 
   8   7   7      210.80      212.13      6.52 o 
  -8   8   7      100.74      114.37      6.69 o 
  -7   8   7      272.57      278.14     11.80 o 
  -6   8   7      191.74      185.59     10.40 o 
  -5   8   7       28.95       27.86      4.32 o 
  -4   8   7      661.58      585.10     14.87 o 
  -3   8   7      166.58      149.53      7.17 o 
  -2   8   7      414.70      394.19      9.64 o 
  -1   8   7      512.93      482.54     18.61 o 
   0   8   7      107.10       92.03      7.80 o 
   1   8   7      273.05      259.79      7.69 o 
   2   8   7      228.35      201.33      6.71 o 
   3   8   7      113.03      116.28      4.96 o 
   4   8   7       18.88       17.44      2.56 o 
   5   8   7      174.42      161.05     14.20 o 
   6   8   7      193.17      176.19      5.33 o 
   7   8   7       36.24       38.24      6.54 o 
   8   8   7       74.76       76.62      4.69 o 
  -8   9   7       12.25       10.12      2.22 o 
  -7   9   7       14.65       16.76      3.01 o 
  -6   9   7       46.08       50.74      3.61 o 
  -5   9   7       38.11       38.15      3.41 o 
  -4   9   7       31.59       31.15      3.27 o 
  -3   9   7       54.76       48.69      4.13 o 
  -2   9   7      568.37      550.67     19.80 o 
  -1   9   7      211.20      204.28      9.44 o 
   0   9   7      213.35      201.28      8.05 o 
   1   9   7      200.34      188.59     11.09 o 
   2   9   7       89.29       95.26      4.33 o 
   3   9   7      110.75      119.36      8.41 o 
   4   9   7       66.46       62.44      4.36 o 
   5   9   7      165.92      142.15      4.66 o 
   6   9   7        6.34        4.85      1.08 o 
  -6  10   7      171.44      172.47      7.67 o 
  -5  10   7       49.46       43.65      4.31 o 
  -4  10   7      123.31      126.37      7.62 o 
  -3  10   7      104.64      118.51      7.74 o 
  -2  10   7       23.12       30.00      4.26 o 
  -1  10   7       49.24       47.28      3.89 o 
   0  10   7       11.68       10.18      1.84 o 
   1  10   7      336.68      346.03     12.33 o 
   2  10   7       10.08       12.02      4.23 o 
   3  10   7       65.38       66.15      6.56 o 
   4  10   7       73.71       71.08      3.79 o 
   5  10   7       26.84       30.90      2.26 o 
  -4  11   7       11.25        9.35      2.19 o 
  -3  11   7       87.71       82.75      3.73 o 
  -2  11   7       67.53       65.28      3.47 o 
  -1  11   7       45.47       43.33      2.90 o 
   0  11   7      127.87      116.25      4.80 o 
   1  11   7       23.56       23.70      3.53 o 
   2  11   7      159.13      153.36      5.00 o 
   3  11   7        1.87        0.76      1.40 o 
  -2 -11   8       75.53       89.37      3.74 o 
  -1 -11   8       12.42       16.80      2.61 o 
   0 -11   8       36.50       41.43      3.85 o 
   1 -11   8        7.16        5.73      1.77 o 
  -6 -10   8      100.39      105.48      6.59 o 
  -5 -10   8       87.76       86.68      3.43 o 
  -4 -10   8       46.01       47.01      3.30 o 
  -3 -10   8       88.97       95.54      4.81 o 
  -2 -10   8        3.24        2.95      1.21 o 
  -1 -10   8        1.43        3.30      1.06 o 
   0 -10   8      130.77      136.56      4.13 o 
   1 -10   8      296.19      301.61     10.53 o 
   2 -10   8       18.00       17.79      1.90 o 
   3 -10   8      122.06      133.71      5.16 o 
   4 -10   8       20.80       33.58      2.38 o 
  -7  -9   8      129.52      144.65      7.89 o 
  -6  -9   8       19.02       21.10      3.80 o 
  -5  -9   8      157.73      149.47      9.48 o 
  -4  -9   8      431.18      436.56     16.94 o 
  -3  -9   8      523.49      534.26     13.40 o 
  -2  -9   8      244.09      244.24      7.23 o 
  -1  -9   8       55.53       57.48      3.55 o 
   0  -9   8       66.73       62.08      3.19 o 
   1  -9   8       20.24       17.52      1.85 o 
   2  -9   8      192.81      182.64      6.06 o 
   3  -9   8       72.22       69.06      3.57 o 
   4  -9   8      270.55      273.41      8.18 o 
   5  -9   8      111.58      113.74      6.70 o 
  -9  -8   8       25.50       31.80      3.24 o 
  -8  -8   8      148.02      154.58      5.58 o 
  -7  -8   8       22.71       25.28      4.65 o 
  -6  -8   8      138.71      135.77      6.39 o 
  -5  -8   8       31.32       33.74      3.62 o 
  -4  -8   8       80.51       96.26      5.46 o 
  -3  -8   8       49.58       47.37      4.02 o 
  -2  -8   8     1225.10     1207.89     30.97 o 
  -1  -8   8      633.51      616.92     10.97 o 
   0  -8   8       67.78       68.44      3.44 o 
   1  -8   8      482.12      472.99      9.97 o 
   2  -8   8       24.47       29.03      2.32 o 
   3  -8   8      202.04      227.16      6.84 o 
   4  -8   8       46.63       42.79      2.93 o 
   5  -8   8       85.75       89.33      3.78 o 
   6  -8   8       40.81       50.47      3.22 o 
   7  -8   8       91.95      107.07      5.69 o 
  -9  -7   8       94.71       95.58      4.52 o 
  -8  -7   8      106.61      107.12      5.44 o 
  -7  -7   8      106.30      117.44      6.16 o 
  -6  -7   8        3.25        4.42      1.56 o 
  -5  -7   8       92.10       94.61      5.28 o 
  -4  -7   8      544.51      560.63     27.62 o 
  -3  -7   8      259.16      255.55     13.55 o 
  -2  -7   8      901.22      874.11     19.18 o 
  -1  -7   8      254.90      255.21      7.77 o 
   0  -7   8       19.98       14.03      1.90 o 
   1  -7   8       66.00       65.29      3.36 o 
   2  -7   8       67.64       63.50      3.38 o 
   3  -7   8       57.95       57.86      3.47 o 
   4  -7   8       57.45       63.87      3.21 o 
   5  -7   8       85.37       86.57      7.23 o 
   6  -7   8      138.25      152.86      6.33 o 
   7  -7   8       16.55       15.39      3.03 o 
   8  -7   8       31.52       37.22      3.59 o 
 -10  -6   8       17.11       22.38      3.37 o 
  -9  -6   8      114.20      109.91      8.02 o 
  -8  -6   8       33.58       31.03      4.98 o 
  -7  -6   8      274.25      284.00     14.95 o 
  -6  -6   8       21.94       17.70      4.30 o 
  -5  -6   8       52.02       36.25      5.99 o 
  -4  -6   8       16.85       12.46      6.68 o 
  -3  -6   8      236.67      243.24      7.99 o 
  -2  -6   8      125.82      126.71      5.80 o 
  -1  -6   8      483.24      472.09     10.68 o 
   0  -6   8      474.99      481.13      9.58 o 
   1  -6   8      276.40      274.64      6.89 o 
   2  -6   8      714.40      709.40     11.88 o 
   3  -6   8      301.81      336.47      7.70 o 
   4  -6   8      168.50      155.15      5.87 o 
   5  -6   8       36.97       50.46      4.09 o 
   6  -6   8        2.75        3.30      2.86 o 
   7  -6   8      156.55      156.53      9.26 o 
   8  -6   8      217.77      232.29      5.82 o 
 -11  -5   8       64.69       67.67      4.78 o 
 -10  -5   8      121.56      150.72      5.98 o 
  -9  -5   8       16.11       16.86      3.89 o 
  -8  -5   8       43.01       44.62      5.92 o 
  -7  -5   8      271.03      270.71     15.04 o 
  -6  -5   8       55.86       48.27      6.59 o 
  -5  -5   8     1425.17     1289.87     51.61 o 
  -4  -5   8      184.68      153.47     12.78 o 
  -3  -5   8      160.52      161.47     12.80 o 
  -2  -5   8       42.89       39.77      6.23 o 
  -1  -5   8      346.50      359.98     17.15 o 
   0  -5   8        3.67        3.41      2.27 o 
   1  -5   8     1383.20     1349.71     39.15 o 
   2  -5   8      678.94      631.32      9.89 o 
   3  -5   8      489.73      548.20     11.51 o 
   4  -5   8      198.95      222.59      8.59 o 
   5  -5   8      223.45      232.23     18.25 o 
   6  -5   8      241.55      231.53     12.63 o 
   7  -5   8       60.68       47.71      5.54 o 
   8  -5   8       92.95       85.75      3.79 o 
   9  -5   8       46.12       53.45      3.04 o 
 -11  -4   8       65.46       66.75      3.76 o 
 -10  -4   8       40.65       37.49      4.88 o 
  -9  -4   8      295.33      318.99     15.26 o 
  -8  -4   8        2.40       -0.15      2.45 o 
  -7  -4   8      554.08      511.87     21.05 o 
  -6  -4   8      296.15      271.73     11.29 o 
  -5  -4   8       28.11       21.64      4.15 o 
  -4  -4   8       10.16        6.15      3.02 o 
  -3  -4   8      539.27      547.72     23.22 o 
  -2  -4   8      193.75      198.78      8.64 o 
  -1  -4   8      260.23      269.73     14.36 o 
   0  -4   8      188.03      164.39     11.40 o 
   1  -4   8      505.72      480.07     20.67 o 
   2  -4   8      382.21      377.34     18.57 o 
   3  -4   8       47.55       42.59      4.16 o 
   4  -4   8        2.63        6.09      2.77 o 
   5  -4   8      715.60      695.12     23.57 o 
   6  -4   8      281.31      274.86     13.93 o 
   7  -4   8       72.68       65.79      4.58 o 
   8  -4   8       17.59       17.20      1.95 o 
   9  -4   8      101.34      102.53      4.53 o 
  10  -4   8       52.73       46.06      3.63 o 
 -12  -3   8       64.06       63.44      4.26 o 
 -11  -3   8       44.62       44.43      4.64 o 
 -10  -3   8        2.66        2.02      2.37 o 
  -9  -3   8        5.72        6.68      2.83 o 
  -8  -3   8       30.83       26.77      5.03 o 
  -7  -3   8      447.90      429.46     14.20 o 
  -6  -3   8      135.30      131.64      7.47 o 
  -5  -3   8      619.25      664.51     26.80 o 
  -4  -3   8      282.11      285.67     16.27 o 
  -3  -3   8      125.12      125.91      6.68 o 
  -2  -3   8      867.86      905.82     27.40 o 
  -1  -3   8      128.84      118.27      9.08 o 
   0  -3   8      110.68      104.71      8.82 o 
   1  -3   8       46.03       45.29      5.92 o 
   2  -3   8      179.99      173.28     11.94 o 
   3  -3   8      112.34      113.01      9.82 o 
   4  -3   8      532.23      516.78     34.06 o 
   5  -3   8     1253.48     1196.27     22.70 o 
   6  -3   8      236.37      209.21      8.30 o 
   7  -3   8       18.47       17.28      2.48 o 
   8  -3   8      184.16      176.20      7.19 o 
   9  -3   8       24.04       18.39      3.35 o 
  10  -3   8        7.11       13.46      2.59 o 
 -12  -2   8        9.37        7.81      2.46 o 
 -11  -2   8       72.20       73.39      6.21 o 
 -10  -2   8       63.33       67.21      6.61 o 
  -9  -2   8       27.90       29.93      5.09 o 
  -8  -2   8       20.27       16.05      3.90 o 
  -7  -2   8     1112.79     1126.06     36.83 o 
  -6  -2   8      313.27      318.17     17.85 o 
  -5  -2   8      220.95      243.19     14.91 o 
  -4  -2   8       68.22       83.74      8.18 o 
  -3  -2   8      887.68      988.37     20.52 o 
  -2  -2   8       88.45       99.58      7.93 o 
  -1  -2   8      161.06      167.61     10.53 o 
   0  -2   8       43.85       52.35      6.09 o 
   1  -2   8      373.61      346.07     16.31 o 
   2  -2   8      520.61      470.74     19.79 o 
   3  -2   8      320.52      318.87     16.26 o 
   4  -2   8      178.49      176.56     12.06 o 
   5  -2   8      197.18      210.14      8.08 o 
   6  -2   8       28.23       21.36      3.34 o 
   7  -2   8      157.13      130.69      6.16 o 
   8  -2   8      462.77      442.37     10.01 o 
   9  -2   8      172.09      178.72      9.96 o 
  10  -2   8       31.72       28.63      3.58 o 
 -12  -1   8      197.13      211.80      9.21 o 
 -11  -1   8      124.86      135.02      8.53 o 
 -10  -1   8      212.83      213.63     11.98 o 
  -9  -1   8        7.95       10.13      3.56 o 
  -8  -1   8       57.03       54.92      4.90 o 
  -7  -1   8      348.70      339.82     12.00 o 
  -6  -1   8      598.77      639.29     25.36 o 
  -5  -1   8      122.34      142.26     10.90 o 
  -4  -1   8      236.60      272.72     15.98 o 
  -3  -1   8      165.73      161.31     12.33 o 
  -2  -1   8     1145.58     1105.86     30.53 o 
  -1  -1   8       27.90       20.96      3.91 o 
   0  -1   8       15.86       13.91      3.32 o 
   1  -1   8      123.88      112.82      8.85 o 
   2  -1   8       60.15       52.52      6.36 o 
   3  -1   8      543.15      528.66     21.11 o 
   4  -1   8      708.86      721.42     25.45 o 
   5  -1   8      110.38      111.16      5.51 o 
   6  -1   8        2.51        6.63      1.68 o 
   7  -1   8       64.24       78.84      4.86 o 
   8  -1   8       25.56       18.44      2.10 o 
   9  -1   8       30.27       27.06      4.20 o 
  10  -1   8        3.46        2.31      2.00 o 
 -12   0   8        1.82        4.23      2.01 o 
 -11   0   8       61.78       65.18      5.95 o 
 -10   0   8        0.45       -0.94      2.56 o 
  -9   0   8       43.68       32.51      4.94 o 
  -8   0   8      328.06      329.33     15.79 o 
  -7   0   8       75.10       80.86      4.48 o 
  -6   0   8      594.30      622.91     24.42 o 
  -5   0   8      218.02      205.68     11.86 o 
  -4   0   8       59.09       58.64      3.50 o 
  -3   0   8       76.77      111.51     16.89 o 
  -2   0   8     2361.63     2455.37     53.73 o 
  -1   0   8     3569.31     3713.68     74.35 o 
   0   0   8       23.87       23.33      4.14 o 
   1   0   8      101.36       93.77      7.90 o 
   2   0   8      175.21      163.06     10.62 o 
   3   0   8      374.14      329.33     15.79 o 
   4   0   8      209.10      174.82     11.84 o 
   5   0   8       25.23       23.38      2.40 o 
   6   0   8        0.21        2.63      1.59 o 
   7   0   8       35.37       26.16      3.21 o 
   8   0   8      238.12      220.63      8.58 o 
   9   0   8     1136.84     1126.45     29.82 o 
  10   0   8       13.47       17.00      3.16 o 
 -12   1   8      208.94      201.16      8.15 o 
 -11   1   8      115.43      110.33      7.45 o 
 -10   1   8      223.69      227.92      8.40 o 
  -9   1   8        2.61        0.67      1.63 o 
  -8   1   8       60.67       67.49      4.85 o 
  -7   1   8      348.19      337.67     22.91 o 
  -6   1   8      599.05      586.17     21.48 o 
  -5   1   8      111.80       97.87      5.65 o 
  -4   1   8      202.07      225.82      8.62 o 
  -3   1   8      153.38      124.58      9.03 o 
  -2   1   8     1113.26     1061.76     30.31 o 
  -1   1   8       17.18        7.58      2.70 o 
   0   1   8       11.94        9.84      3.21 o 
   1   1   8      122.77      118.18      6.29 o 
   2   1   8       51.95       47.29      4.17 o 
   3   1   8      577.88      572.25     25.29 o 
   4   1   8      709.49      688.62     25.28 o 
   5   1   8      112.88      108.55      4.92 o 
   6   1   8        3.68        4.39      1.65 o 
   7   1   8       56.59       62.52      4.71 o 
   8   1   8       25.95       21.39      3.82 o 
   9   1   8       32.26       30.34      4.39 o 
  10   1   8        1.39        0.30      1.63 o 
 -11   2   8       67.57       69.31      5.71 o 
 -10   2   8       63.74       67.25      4.49 o 
  -9   2   8       25.71       22.49      4.21 o 
  -8   2   8       11.28       12.15      2.41 o 
  -7   2   8     1182.02     1177.55     35.28 o 
  -6   2   8      257.03      236.30     13.35 o 
  -5   2   8      264.56      249.24     13.39 o 
  -4   2   8       62.03       71.10      5.01 o 
  -3   2   8      890.25      910.15     28.22 o 
  -2   2   8       98.06      105.46      8.57 o 
  -1   2   8      144.80      148.55      6.76 o 
   0   2   8       37.52       41.84      5.05 o 
   1   2   8      360.92      333.99     21.06 o 
   2   2   8      520.64      484.59     13.75 o 
   3   2   8      275.87      263.32     14.56 o 
   4   2   8      187.74      195.10     12.64 o 
   5   2   8      195.47      205.34      6.61 o 
   6   2   8       31.88       29.97      5.29 o 
   7   2   8      190.54      173.78      7.64 o 
   8   2   8      450.15      442.88     22.36 o 
   9   2   8      175.00      200.67     10.55 o 
  10   2   8       41.41       35.34      2.41 o 
 -11   3   8       55.88       54.95      5.12 o 
 -10   3   8        8.29       14.42      3.58 o 
  -9   3   8        1.51        0.09      2.34 o 
  -8   3   8       27.35       28.26      4.87 o 
  -7   3   8      442.98      419.56     17.84 o 
  -6   3   8      124.92      122.62      7.55 o 
  -5   3   8      657.02      614.22     22.76 o 
  -4   3   8      298.04      252.26     13.67 o 
  -3   3   8      140.86      146.18     10.54 o 
  -2   3   8      857.00      838.06     27.48 o 
  -1   3   8      165.43      165.79     11.01 o 
   0   3   8      122.33      120.18      6.36 o 
   1   3   8       45.62       55.88      4.45 o 
   2   3   8      204.11      190.57     12.17 o 
   3   3   8      101.52       83.77      8.11 o 
   4   3   8      623.09      621.63     31.29 o 
   5   3   8     1209.81     1185.94     22.58 o 
   6   3   8      220.58      189.37      6.34 o 
   7   3   8       23.58       22.63      2.93 o 
   8   3   8      186.09      178.06     11.14 o 
   9   3   8       21.63       22.50      3.61 o 
  10   3   8        5.20        7.87      1.34 o 
 -11   4   8       66.57       73.45      5.53 o 
 -10   4   8       38.64       38.83      5.01 o 
  -9   4   8      274.69      285.80     14.01 o 
  -8   4   8        2.14        1.62      2.49 o 
  -7   4   8      561.27      530.89     20.51 o 
  -6   4   8      281.15      285.56     14.35 o 
  -5   4   8       23.76       25.09      5.06 o 
  -4   4   8       14.30       20.78      4.15 o 
  -3   4   8      537.81      536.86     20.93 o 
  -2   4   8      187.48      176.42     12.04 o 
  -1   4   8      253.53      246.18      9.45 o 
   0   4   8      203.94      185.99     17.70 o 
   1   4   8      497.66      432.45     18.72 o 
   2   4   8      316.63      322.62     16.46 o 
   3   4   8       45.38       39.87      6.03 o 
   4   4   8        1.12        2.33      1.98 o 
   5   4   8      707.93      722.60     24.73 o 
   6   4   8      250.88      241.12     10.15 o 
   7   4   8       82.12       81.58      5.28 o 
   8   4   8       31.60       37.76      4.82 o 
   9   4   8      101.02      100.12      5.23 o 
 -11   5   8       74.40       79.26      5.22 o 
 -10   5   8      134.44      142.13      8.45 o 
  -9   5   8       26.33       20.90      4.09 o 
  -8   5   8       41.36       39.57      5.45 o 
  -7   5   8      257.65      232.51     13.02 o 
  -6   5   8       52.00       45.59      5.79 o 
  -5   5   8     1351.59     1295.79     34.78 o 
  -4   5   8      176.34      165.40      6.04 o 
  -3   5   8      141.43      117.93      9.51 o 
  -2   5   8       65.43       59.43      6.78 o 
  -1   5   8      296.07      304.93     15.31 o 
   0   5   8        6.27        2.22      2.16 o 
   1   5   8     1385.63     1290.13     36.87 o 
   2   5   8      653.73      562.07     14.94 o 
   3   5   8      547.29      546.28     14.15 o 
   4   5   8      229.16      239.76     13.05 o 
   5   5   8      208.44      199.86      8.15 o 
   6   5   8      213.49      212.95      8.27 o 
   7   5   8       51.71       47.01      4.75 o 
   8   5   8       89.73       87.89      6.71 o 
   9   5   8       47.77       54.62      4.44 o 
 -10   6   8       16.38       14.72      2.93 o 
  -9   6   8      117.11      114.55      7.81 o 
  -8   6   8       50.33       45.34      5.43 o 
  -7   6   8      278.19      295.82     14.23 o 
  -6   6   8       39.41       26.89      4.50 o 
  -5   6   8       71.34       70.16      4.75 o 
  -4   6   8       17.97       20.62      2.25 o 
  -3   6   8      236.93      241.83      9.11 o 
  -2   6   8      139.36      141.77      6.79 o 
  -1   6   8      534.19      501.07      9.88 o 
   0   6   8      534.18      521.96     11.47 o 
   1   6   8      290.85      288.25      8.07 o 
   2   6   8      693.97      627.32     15.55 o 
   3   6   8      321.72      330.98     10.91 o 
   4   6   8      160.54      148.66     10.17 o 
   5   6   8       35.36       46.11      3.79 o 
   6   6   8        5.58        6.36      1.97 o 
   7   6   8      175.69      177.20     10.08 o 
   8   6   8      210.30      208.86     10.06 o 
  -9   7   8       99.92      100.49      6.31 o 
  -8   7   8      112.22      111.12      7.38 o 
  -7   7   8      101.16      108.23      7.79 o 
  -6   7   8        2.64        0.67      1.83 o 
  -5   7   8      108.39       91.39      7.71 o 
  -4   7   8      583.92      535.04     38.55 o 
  -3   7   8      269.06      241.54      9.10 o 
  -2   7   8      871.30      770.07     17.69 o 
  -1   7   8      232.36      218.02      8.66 o 
   0   7   8       14.24       13.84      3.21 o 
   1   7   8       67.14       63.49      4.61 o 
   2   7   8       74.56       60.77      4.54 o 
   3   7   8       60.10       53.68      3.48 o 
   4   7   8       42.91       49.33      3.31 o 
   5   7   8       65.70       67.68      5.40 o 
   6   7   8      154.48      147.54      9.12 o 
   7   7   8       23.58       20.85      2.37 o 
   8   7   8       33.75       28.63      3.23 o 
  -9   8   8       20.49       20.74      2.57 o 
  -8   8   8      140.49      145.95      7.78 o 
  -7   8   8       18.96       22.32      3.70 o 
  -6   8   8      124.70      115.32      8.17 o 
  -5   8   8       18.18       13.91      3.35 o 
  -4   8   8       76.12       86.09      7.44 o 
  -3   8   8       51.30       37.87      5.22 o 
  -2   8   8     1184.08     1046.91     29.80 o 
  -1   8   8      580.19      514.72     19.34 o 
   0   8   8       88.16       82.61      7.47 o 
   1   8   8      522.66      462.42     13.63 o 
   2   8   8       11.37       13.95      1.99 o 
   3   8   8      174.17      178.17      7.54 o 
   4   8   8       51.52       47.97      4.12 o 
   5   8   8       84.68       81.67      4.41 o 
   6   8   8       48.17       55.57      3.65 o 
   7   8   8      112.80      129.91      9.17 o 
  -7   9   8      133.64      130.14      6.97 o 
  -6   9   8       17.10       17.90      3.13 o 
  -5   9   8      133.66      145.82      8.69 o 
  -4   9   8      490.52      463.73     16.94 o 
  -3   9   8      591.75      570.50     19.46 o 
  -2   9   8      206.75      185.45     11.05 o 
  -1   9   8       40.07       32.15      3.13 o 
   0   9   8       73.17       67.78      4.60 o 
   1   9   8       19.72       15.92      2.47 o 
   2   9   8      173.14      157.32      7.57 o 
   3   9   8       85.48       82.03      6.70 o 
   4   9   8      269.54      257.79      7.95 o 
   5   9   8      117.99      117.99      3.75 o 
   6   9   8      137.61      140.39      6.52 o 
  -5  10   8       94.86       95.76      5.86 o 
  -4  10   8       38.21       38.49      4.11 o 
  -3  10   8       86.79       85.59      6.24 o 
  -2  10   8        4.91        2.76      2.02 o 
  -1  10   8        2.99        2.83      1.32 o 
   0  10   8      143.49      146.02      5.82 o 
   1  10   8      304.33      287.28     12.42 o 
   2  10   8       16.36        9.51      2.50 o 
   3  10   8      115.97      116.85      4.60 o 
   4  10   8       20.48       26.82      2.06 o 
  -3  11   8      103.47      108.47      5.78 o 
  -2  11   8       71.76       72.55      4.87 o 
  -1  11   8       13.89       18.07      2.60 o 
   0  11   8       39.14       43.96      3.73 o 
   1  11   8        7.10        4.58      1.54 o 
  -5 -10   9      125.54      133.12      6.42 o 
  -4 -10   9      189.33      198.96      8.40 o 
  -3 -10   9       84.89       86.60      2.50 o 
  -2 -10   9       34.58       42.80      2.51 o 
  -1 -10   9      271.71      293.31      5.92 o 
   0 -10   9      121.00      135.56      4.30 o 
   1 -10   9       12.51       15.14      1.58 o 
   2 -10   9        6.58       11.52      2.51 o 
   3 -10   9        9.72       11.69      2.29 o 
  -7  -9   9       41.63       43.79      2.57 o 
  -6  -9   9        1.02        4.41      1.62 o 
  -5  -9   9      263.29      268.19      6.41 o 
  -4  -9   9      325.74      364.50      7.80 o 
  -3  -9   9       71.14       69.18      2.73 o 
  -2  -9   9      142.42      147.84      5.32 o 
  -1  -9   9      352.69      362.75      6.53 o 
   0  -9   9       24.41       27.91      1.87 o 
   1  -9   9       43.13       49.06      2.57 o 
   2  -9   9       65.38       67.44      2.83 o 
   3  -9   9      320.75      347.92      7.27 o 
   4  -9   9       42.98       46.91      2.30 o 
  -8  -8   9       21.69       21.13      2.07 o 
  -7  -8   9       47.73       43.30      5.91 o 
  -6  -8   9      115.20       99.59      5.13 o 
  -5  -8   9        0.60        2.20      1.25 o 
  -4  -8   9      130.89      130.23      4.50 o 
  -3  -8   9      123.86      118.88      5.06 o 
  -2  -8   9      118.70      107.14      4.82 o 
  -1  -8   9       66.56       64.41      3.98 o 
   0  -8   9       51.06       48.48      2.88 o 
   1  -8   9       44.71       45.77      2.84 o 
   2  -8   9      151.41      158.52      4.89 o 
   3  -8   9      186.90      176.84      4.89 o 
   4  -8   9      145.95      180.32      9.44 o 
   5  -8   9      175.15      194.58      6.35 o 
   6  -8   9        6.73        7.37      2.10 o 
  -9  -7   9        3.32        4.32      1.43 o 
  -8  -7   9      156.21      166.65      6.31 o 
  -7  -7   9      220.34      211.83      6.26 o 
  -6  -7   9      197.84      201.78      6.52 o 
  -5  -7   9      340.12      326.64      8.76 o 
  -4  -7   9      232.35      208.36      8.54 o 
  -3  -7   9        8.39        9.72      2.21 o 
  -2  -7   9      100.33      100.94      4.87 o 
  -1  -7   9      141.51      125.27      6.69 o 
   0  -7   9      595.75      574.32     10.59 o 
   1  -7   9       19.00       20.96      2.09 o 
   2  -7   9       10.00       16.91      2.13 o 
   3  -7   9       14.61       13.89      2.46 o 
   4  -7   9      117.88      107.60      5.66 o 
   5  -7   9        8.19       11.59      3.25 o 
   6  -7   9       57.34       61.25      5.33 o 
   7  -7   9       25.84       28.71      2.40 o 
 -10  -6   9       66.21       66.31      5.56 o 
  -9  -6   9       21.67       24.73      2.65 o 
  -8  -6   9      383.38      398.52     16.19 o 
  -7  -6   9      123.10      122.87      9.38 o 
  -6  -6   9       15.86       24.12      4.84 o 
  -5  -6   9      520.16      505.71     14.20 o 
  -4  -6   9       83.84       85.06      5.62 o 
  -3  -6   9        7.29        7.23      2.22 o 
  -2  -6   9      141.95      147.32      5.87 o 
  -1  -6   9     1302.65     1254.90     19.85 o 
   0  -6   9      663.95      650.79     11.35 o 
   1  -6   9      358.46      377.15      8.33 o 
   2  -6   9      304.67      301.93      8.44 o 
   3  -6   9      110.45      111.44      4.99 o 
   4  -6   9      146.53      132.23      6.53 o 
   5  -6   9      376.49      371.09     15.84 o 
   6  -6   9      102.15      104.41      7.78 o 
   7  -6   9      217.01      241.27     10.78 o 
   8  -6   9       51.00       51.33      4.17 o 
 -10  -5   9       47.97       50.81      3.17 o 
  -9  -5   9        5.97        3.15      1.66 o 
  -8  -5   9        5.64        7.65      2.29 o 
  -7  -5   9      225.12      212.52     12.70 o 
  -6  -5   9       36.58       33.16      5.24 o 
  -5  -5   9      166.48      148.19     10.74 o 
  -4  -5   9      204.44      197.66      7.30 o 
  -3  -5   9       58.24       73.19      7.04 o 
  -2  -5   9      158.05      164.68      7.34 o 
  -1  -5   9        9.50       15.40      2.15 o 
   0  -5   9      582.99      602.87     12.30 o 
   1  -5   9       79.09       83.23      3.71 o 
   2  -5   9      136.92      112.95      4.99 o 
   3  -5   9       16.00       14.22      2.00 o 
   4  -5   9      631.58      621.55     32.09 o 
   5  -5   9      107.27      125.81      9.20 o 
   6  -5   9      115.52      117.66      8.57 o 
   7  -5   9       63.19       67.71      6.24 o 
   8  -5   9      153.51      174.38      6.20 o 
 -11  -4   9       55.76       57.19      3.12 o 
 -10  -4   9      298.00      324.18      9.22 o 
  -9  -4   9      448.59      457.20     22.02 o 
  -8  -4   9        6.26        4.68      3.45 o 
  -7  -4   9       31.15       36.39      3.85 o 
  -6  -4   9      350.64      338.02     13.79 o 
  -5  -4   9      291.34      303.73     11.60 o 
  -4  -4   9      154.50      148.10     12.20 o 
  -3  -4   9      563.16      570.19     20.32 o 
  -2  -4   9      203.72      228.09     13.14 o 
  -1  -4   9      145.56      147.21     10.97 o 
   0  -4   9      476.06      470.67     20.76 o 
   1  -4   9      188.49      176.45      8.04 o 
   2  -4   9      307.83      307.16      7.30 o 
   3  -4   9      721.74      760.04     30.35 o 
   4  -4   9     1450.62     1393.84     36.67 o 
   5  -4   9        2.94       12.80      3.69 o 
   6  -4   9        6.12        6.17      2.95 o 
   7  -4   9       55.22       56.10      4.22 o 
   8  -4   9       22.19       28.87      2.80 o 
   9  -4   9        2.66        4.61      1.79 o 
 -11  -3   9       15.19       16.36      2.36 o 
 -10  -3   9       66.21       62.97      4.29 o 
  -9  -3   9        3.28        8.54      3.30 o 
  -8  -3   9       50.37       50.86      6.26 o 
  -7  -3   9      128.46      136.74     10.17 o 
  -6  -3   9      293.58      283.67     11.06 o 
  -5  -3   9      949.55      964.59     17.24 o 
  -4  -3   9      846.31      900.18     30.83 o 
  -3  -3   9       30.50       25.03      4.31 o 
  -2  -3   9       55.54       52.17      6.19 o 
  -1  -3   9       36.11       37.20      5.56 o 
   0  -3   9      817.48      744.33     26.49 o 
   1  -3   9       72.84       59.69      7.14 o 
   2  -3   9     1218.50     1173.26     36.22 o 
   3  -3   9      457.81      428.45     13.08 o 
   4  -3   9     1291.61     1192.88     32.65 o 
   5  -3   9       52.45       40.58      3.69 o 
   6  -3   9       51.51       50.05      4.04 o 
   7  -3   9       81.89       84.09      4.15 o 
   8  -3   9       90.71       82.40      4.73 o 
   9  -3   9       47.96       42.48      4.26 o 
 -11  -2   9      117.25      132.95      6.33 o 
 -10  -2   9       61.50       63.68      6.30 o 
  -9  -2   9      235.89      237.03     12.82 o 
  -8  -2   9       34.84       45.10      5.95 o 
  -7  -2   9       66.23       63.47      5.17 o 
  -6  -2   9     1312.84     1298.31     26.24 o 
  -5  -2   9      134.27      134.36      9.77 o 
  -4  -2   9      479.11      492.51     20.75 o 
  -3  -2   9       93.36       85.20      7.71 o 
  -2  -2   9      357.99      364.81     16.70 o 
  -1  -2   9      456.96      457.50     19.22 o 
   0  -2   9      215.64      191.01     12.21 o 
   1  -2   9       66.23       51.51      6.48 o 
   2  -2   9        8.02        9.68      3.33 o 
   3  -2   9       38.54       38.17      5.89 o 
   4  -2   9      308.91      297.61     13.92 o 
   5  -2   9        9.41        9.78      2.05 o 
   6  -2   9       20.92       14.10      1.93 o 
   7  -2   9      449.76      418.84     14.43 o 
   8  -2   9       45.04       34.63      2.62 o 
   9  -2   9       18.56       10.05      2.59 o 
  10  -2   9       70.12       86.74      5.00 o 
 -12  -1   9      120.95      129.46      6.30 o 
 -11  -1   9      158.81      187.71      7.15 o 
 -10  -1   9       31.73       23.99      4.21 o 
  -9  -1   9      168.31      166.02     10.62 o 
  -8  -1   9      556.09      536.42     20.60 o 
  -7  -1   9      307.97      307.57     12.19 o 
  -6  -1   9      578.57      576.57     15.69 o 
  -5  -1   9      151.06      152.48     11.31 o 
  -4  -1   9      149.64      172.58      8.13 o 
  -3  -1   9       79.69       80.54      7.53 o 
  -2  -1   9      324.44      328.99     15.71 o 
  -1  -1   9      275.88      292.13     14.80 o 
   0  -1   9      434.09      385.65     17.57 o 
   1  -1   9     1452.18     1402.30     38.59 o 
   2  -1   9      390.13      382.26     18.06 o 
   3  -1   9      214.48      195.53     12.72 o 
   4  -1   9      374.21      375.42     10.99 o 
   5  -1   9       88.89       71.83      3.89 o 
   6  -1   9      485.19      450.78     10.72 o 
   7  -1   9      158.74      153.31      6.79 o 
   8  -1   9       76.00       77.51      4.81 o 
   9  -1   9       30.31       37.81      4.33 o 
  10  -1   9        0.43        0.65      1.28 o 
 -11   0   9        0.23       -2.07      2.07 o 
 -10   0   9        0.66        0.91      1.65 o 
  -9   0   9       31.69       24.44      4.46 o 
  -8   0   9      165.76      158.70     10.60 o 
  -7   0   9     1035.93     1079.07     21.61 o 
  -6   0   9      295.13      316.55     13.86 o 
  -5   0   9      208.00      228.65      9.37 o 
  -4   0   9      384.96      382.96     11.69 o 
  -3   0   9     2364.56     2431.30     55.28 o 
  -2   0   9      134.87      125.17      9.54 o 
  -1   0   9      232.83      226.35     12.99 o 
   0   0   9     2058.24     2006.74     48.54 o 
   1   0   9       61.85       65.39      6.97 o 
   2   0   9      303.06      285.71     15.13 o 
   3   0   9      137.44      108.59      6.62 o 
   4   0   9       90.87       72.41      5.07 o 
   5   0   9      105.31       95.19      5.56 o 
   6   0   9      508.02      451.52     12.82 o 
   7   0   9      390.34      386.18     11.61 o 
   8   0   9      226.55      247.53      8.67 o 
   9   0   9       30.90       35.96      4.23 o 
  10   0   9        4.00        4.78      1.67 o 
 -11   1   9      164.68      181.93      8.96 o 
 -10   1   9       27.71       26.00      4.31 o 
  -9   1   9      173.82      174.28      6.15 o 
  -8   1   9      581.23      566.65     14.89 o 
  -7   1   9      357.41      345.99      9.58 o 
  -6   1   9      530.51      529.23     11.31 o 
  -5   1   9      198.81      180.42     10.31 o 
  -4   1   9      144.98      141.62      7.13 o 
  -3   1   9       63.66       84.72      7.96 o 
  -2   1   9      319.58      346.23     16.45 o 
  -1   1   9      292.85      296.07     15.15 o 
   0   1   9      436.69      409.32     12.59 o 
   1   1   9     1331.72     1299.76     25.68 o 
   2   1   9      462.04      485.42     14.32 o 
   3   1   9      215.36      180.37     12.33 o 
   4   1   9      404.95      380.02     12.12 o 
   5   1   9       81.88       63.66      4.54 o 
   6   1   9      477.65      423.67     12.32 o 
   7   1   9      159.29      161.13      7.25 o 
   8   1   9       59.33       59.21      4.22 o 
   9   1   9       28.92       31.08      3.99 o 
  10   1   9        0.68        1.09      1.27 o 
 -11   2   9       98.97      103.36      6.26 o 
 -10   2   9       57.91       61.56      4.11 o 
  -9   2   9      265.02      248.53     14.35 o 
  -8   2   9       19.76       24.30      2.99 o 
  -7   2   9       60.94       55.45      3.56 o 
  -6   2   9     1343.44     1297.24     21.36 o 
  -5   2   9      129.30      112.48      6.20 o 
  -4   2   9      481.76      442.10     13.48 o 
  -3   2   9      103.34       85.55      8.28 o 
  -2   2   9      360.44      351.58     17.01 o 
  -1   2   9      504.84      446.22     19.38 o 
   0   2   9      213.00      188.23      8.29 o 
   1   2   9       76.69       76.52      5.39 o 
   2   2   9        8.59       11.41      3.12 o 
   3   2   9       30.65       31.96      5.24 o 
   4   2   9      360.72      331.82     15.11 o 
   5   2   9       22.51       16.73      2.17 o 
   6   2   9        8.88        3.67      1.74 o 
   7   2   9      456.62      436.86     15.69 o 
   8   2   9       55.38       42.28      5.14 o 
   9   2   9       16.09       10.61      2.57 o 
  10   2   9       71.79       82.29      4.80 o 
 -11   3   9        8.94        8.54      2.44 o 
 -10   3   9       67.95       73.16      6.27 o 
  -9   3   9        4.26        6.48      3.06 o 
  -8   3   9       42.04       35.50      5.33 o 
  -7   3   9      160.87      177.70     11.38 o 
  -6   3   9      234.57      216.36     12.44 o 
  -5   3   9      920.04      871.35     19.67 o 
  -4   3   9      871.86      762.02     26.24 o 
  -3   3   9       27.70       26.04      3.44 o 
  -2   3   9       53.34       56.19      6.76 o 
  -1   3   9       28.92       26.78      4.79 o 
   0   3   9      775.20      731.12     17.92 o 
   1   3   9       78.91       91.91      7.39 o 
   2   3   9     1336.30     1240.51     36.41 o 
   3   3   9      446.52      402.59      8.33 o 
   4   3   9     1221.53     1159.00     32.08 o 
   5   3   9       54.89       53.06      4.08 o 
   6   3   9       50.31       58.33      4.34 o 
   7   3   9       88.13       79.46      6.28 o 
   8   3   9       93.72      101.50      7.19 o 
   9   3   9       32.82       27.23      2.39 o 
 -11   4   9       48.94       53.72      4.37 o 
 -10   4   9      272.12      269.84     11.80 o 
  -9   4   9      440.30      453.81     17.46 o 
  -8   4   9       11.63       12.66      3.61 o 
  -7   4   9       43.67       36.59      5.29 o 
  -6   4   9      339.46      316.95     15.37 o 
  -5   4   9      299.23      293.41     14.59 o 
  -4   4   9      169.90      155.13     10.14 o 
  -3   4   9      515.78      458.56     22.56 o 
  -2   4   9      252.94      238.01     14.58 o 
  -1   4   9      121.92      111.65      9.77 o 
   0   4   9      449.40      423.57     19.40 o 
   1   4   9      165.97      157.28      7.46 o 
   2   4   9      308.49      295.57      6.25 o 
   3   4   9      690.07      689.24     15.88 o 
   4   4   9     1361.82     1301.54     34.65 o 
   5   4   9        3.82        7.03      2.71 o 
   6   4   9       13.01       12.71      2.21 o 
   7   4   9       74.66       77.14      4.50 o 
   8   4   9       23.69       27.80      2.70 o 
   9   4   9        1.83        5.71      1.93 o 
 -10   5   9       43.07       42.04      4.40 o 
  -9   5   9        6.72        2.85      2.07 o 
  -8   5   9        9.31       10.29      3.08 o 
  -7   5   9      207.15      212.96     12.18 o 
  -6   5   9       41.71       37.05      5.31 o 
  -5   5   9      157.27      161.78     10.64 o 
  -4   5   9      178.32      155.10     10.23 o 
  -3   5   9       70.73       63.35      4.58 o 
  -2   5   9      162.31      165.16      5.09 o 
  -1   5   9        7.83       11.82      1.88 o 
   0   5   9      549.48      528.23     11.80 o 
   1   5   9       81.88       89.71      4.41 o 
   2   5   9      181.36      159.92      9.96 o 
   3   5   9       31.57       33.15      2.86 o 
   4   5   9      639.58      588.08     21.49 o 
   5   5   9       99.85      116.47      8.69 o 
   6   5   9      120.76      123.16      9.69 o 
   7   5   9       66.72       71.18      6.23 o 
   8   5   9      161.55      174.36      5.58 o 
 -10   6   9       57.89       56.02      4.26 o 
  -9   6   9       11.39       12.56      2.89 o 
  -8   6   9      410.25      397.01     15.54 o 
  -7   6   9      129.61      134.81      9.18 o 
  -6   6   9       16.50       18.70      3.87 o 
  -5   6   9      520.26      500.84     13.52 o 
  -4   6   9       73.56       68.02      4.78 o 
  -3   6   9       16.78       11.65      2.28 o 
  -2   6   9      177.30      172.81      7.65 o 
  -1   6   9     1336.14     1217.79     23.46 o 
   0   6   9      615.00      583.94     12.12 o 
   1   6   9      366.77      359.93     11.30 o 
   2   6   9      305.69      266.36     22.12 o 
   3   6   9      123.54      108.88      6.10 o 
   4   6   9      149.86      154.81     10.28 o 
   5   6   9      381.06      357.59      9.90 o 
   6   6   9      115.29      105.96      5.41 o 
   7   6   9      208.76      220.48     10.26 o 
   8   6   9       52.07       47.31      4.00 o 
  -9   7   9        3.40        2.92      1.18 o 
  -8   7   9      173.32      173.30      8.72 o 
  -7   7   9      186.73      171.87      9.33 o 
  -6   7   9      199.83      202.73     10.67 o 
  -5   7   9      367.63      353.15      8.63 o 
  -4   7   9      265.09      232.70      8.78 o 
  -3   7   9        5.06        4.11      1.86 o 
  -2   7   9       97.74       94.95      5.68 o 
  -1   7   9      153.29      136.42     13.90 o 
   0   7   9      578.47      504.49     19.13 o 
   1   7   9        7.70        9.01      2.09 o 
   2   7   9       24.41       25.91      3.07 o 
   3   7   9       21.00       18.75      2.21 o 
   4   7   9      105.80       95.64      4.32 o 
   5   7   9       11.19       10.51      1.56 o 
   6   7   9       56.00       60.77      5.34 o 
   7   7   9       20.23       25.64      2.20 o 
  -8   8   9       30.77       30.77      3.37 o 
  -7   8   9       36.97       36.89      4.03 o 
  -6   8   9      108.51       95.40      6.98 o 
  -5   8   9        0.20        4.07      2.63 o 
  -4   8   9      109.25       99.99      7.74 o 
  -3   8   9       91.78       94.20      7.70 o 
  -2   8   9      119.75      105.31      8.11 o 
  -1   8   9       66.20       55.80      5.97 o 
   0   8   9       59.47       45.50      5.61 o 
   1   8   9       54.23       45.84      4.06 o 
   2   8   9      150.94      140.28      6.57 o 
   3   8   9      205.92      187.09     10.21 o 
   4   8   9      154.81      163.74      6.09 o 
   5   8   9      161.18      169.66      5.67 o 
   6   8   9        1.72        2.97      1.17 o 
  -7   9   9       28.51       29.16      2.99 o 
  -6   9   9        4.78        5.12      2.01 o 
  -5   9   9      290.89      300.20     11.89 o 
  -4   9   9      330.72      343.46     13.46 o 
  -3   9   9       63.04       55.07      5.48 o 
  -2   9   9      140.17      138.88      5.91 o 
  -1   9   9      361.61      324.83     20.74 o 
   0   9   9       15.05       14.01      2.51 o 
   1   9   9       25.11       27.51      2.82 o 
   2   9   9       69.01       60.02      5.51 o 
   3   9   9      307.81      309.00      8.53 o 
   4   9   9       50.35       48.76      5.61 o 
   5   9   9       15.44       13.46      2.21 o 
  -4  10   9      173.51      184.77      8.06 o 
  -3  10   9       63.85       58.87      4.76 o 
  -2  10   9       41.51       42.23      4.04 o 
  -1  10   9      295.77      294.18     10.35 o 
   0  10   9      124.57      131.59      4.07 o 
   1  10   9        8.10       11.62      2.63 o 
   2  10   9        6.19       10.03      2.27 o 
   3  10   9       13.70       16.31      2.33 o 
  -3 -10  10      155.86      167.13      5.10 o 
  -2 -10  10      137.79      144.66      6.93 o 
  -1 -10  10       24.56       24.86      2.11 o 
   0 -10  10       78.70       86.03      5.22 o 
  -6  -9  10      179.17      187.21      7.62 o 
  -5  -9  10       42.08       41.68      1.93 o 
  -4  -9  10       14.11       14.88      1.19 o 
  -3  -9  10      251.00      268.47      5.60 o 
  -2  -9  10      674.78      740.23     10.54 o 
  -1  -9  10       47.71       53.64      2.57 o 
   0  -9  10        9.86       10.13      1.57 o 
   1  -9  10       70.53       71.80      3.14 o 
   2  -9  10       67.00       65.21      2.80 o 
   3  -9  10       33.98       41.65      3.60 o 
  -7  -8  10      199.27      213.33      4.95 o 
  -6  -8  10       59.68       70.33      2.68 o 
  -5  -8  10       67.49       77.49      3.08 o 
  -4  -8  10      278.13      288.24      6.34 o 
  -3  -8  10       39.00       40.42      2.90 o 
  -2  -8  10       26.27       24.26      2.05 o 
  -1  -8  10       26.99       28.36      2.20 o 
   0  -8  10       14.43       15.75      1.73 o 
   1  -8  10        4.64        9.36      1.70 o 
   2  -8  10       72.55       75.86      4.47 o 
   3  -8  10      396.32      416.45     12.54 o 
   4  -8  10       68.21       83.95      5.82 o 
   5  -8  10       80.69       88.99      5.26 o 
  -8  -7  10       65.98       65.00      2.76 o 
  -7  -7  10      101.19      118.42      3.65 o 
  -6  -7  10        7.99        7.15      1.74 o 
  -5  -7  10      327.39      334.39      7.26 o 
  -4  -7  10        9.20       11.96      1.71 o 
  -3  -7  10       38.62       37.63      2.95 o 
  -2  -7  10       63.17       62.84      3.79 o 
  -1  -7  10       80.87       82.87      3.74 o 
   0  -7  10      148.18      153.00      5.86 o 
   1  -7  10      315.49      347.23      8.84 o 
   2  -7  10        9.71        8.19      1.70 o 
   3  -7  10       89.37       90.51      5.09 o 
   4  -7  10       24.70       24.96      3.07 o 
   5  -7  10       25.60       29.74      3.92 o 
   6  -7  10       78.48       73.57      5.17 o 
  -9  -6  10      258.75      268.12      7.36 o 
  -8  -6  10        9.21       10.48      1.63 o 
  -7  -6  10      242.54      248.77      8.66 o 
  -6  -6  10      111.26      111.62      6.04 o 
  -5  -6  10      134.31      149.73      5.78 o 
  -4  -6  10      200.99      184.95      6.49 o 
  -3  -6  10       64.29       55.42      3.61 o 
  -2  -6  10      219.15      210.64      7.07 o 
  -1  -6  10      199.60      198.44      6.83 o 
   0  -6  10      387.25      385.26      8.41 o 
   1  -6  10      463.44      474.70     10.87 o 
   2  -6  10      819.50      844.16     15.03 o 
   3  -6  10      148.15      140.79      6.62 o 
   4  -6  10       71.06       74.66      4.67 o 
   5  -6  10      324.94      333.29     14.07 o 
   6  -6  10      128.14      141.01      8.17 o 
   7  -6  10      156.91      175.66      5.68 o 
 -10  -5  10      186.83      196.11      9.17 o 
  -9  -5  10       37.37       45.53      3.19 o 
  -8  -5  10       90.46      105.44      5.26 o 
  -7  -5  10      217.56      216.90     12.03 o 
  -6  -5  10       30.89       31.03      5.06 o 
  -5  -5  10       30.31       25.53      3.51 o 
  -4  -5  10       86.63       87.43      7.86 o 
  -3  -5  10       88.22       83.54      5.35 o 
  -2  -5  10      669.64      660.23     13.67 o 
  -1  -5  10      589.68      562.70     15.11 o 
   0  -5  10      239.14      271.60      6.86 o 
   1  -5  10      146.71      173.66      6.85 o 
   2  -5  10      442.38      455.00     12.29 o 
   3  -5  10       86.16       87.12      5.31 o 
   4  -5  10        9.32        5.98      2.77 o 
   5  -5  10       31.75       30.91      4.57 o 
   6  -5  10       51.33       50.80      5.43 o 
   7  -5  10       52.05       46.26      3.28 o 
   8  -5  10      163.23      175.67      7.48 o 
 -10  -4  10       37.29       37.41      5.53 o 
  -9  -4  10       49.75       54.81      3.87 o 
  -8  -4  10      122.05      133.14      6.68 o 
  -7  -4  10      388.95      396.95     11.91 o 
  -6  -4  10      154.53      146.67      7.08 o 
  -5  -4  10      194.72      221.16      8.67 o 
  -4  -4  10       98.50       95.72      8.26 o 
  -3  -4  10      280.13      288.82     14.33 o 
  -2  -4  10      235.16      248.32      9.04 o 
  -1  -4  10      182.10      189.07      6.39 o 
   0  -4  10      805.41      839.87     14.95 o 
   1  -4  10      453.81      468.11     15.79 o 
   2  -4  10     1704.31     1613.00     40.35 o 
   3  -4  10      687.37      623.57     22.10 o 
   4  -4  10      163.50      168.78     10.69 o 
   5  -4  10       89.90       83.35      7.35 o 
   6  -4  10        6.38        7.37      2.60 o 
   7  -4  10       64.16       68.14      4.19 o 
   8  -4  10       11.58       15.43      2.76 o 
 -11  -3  10        0.83        0.74      1.03 o 
 -10  -3  10      140.11      138.87      5.73 o 
  -9  -3  10      154.60      153.05      6.72 o 
  -8  -3  10      140.62      142.87      6.95 o 
  -7  -3  10       54.20       53.72      4.53 o 
  -6  -3  10        7.46        9.97      2.39 o 
  -5  -3  10       84.56       99.30      6.30 o 
  -4  -3  10       29.12       36.26      4.98 o 
  -3  -3  10      555.26      551.82     22.22 o 
  -2  -3  10     1281.87     1218.55     19.13 o 
  -1  -3  10      574.27      544.87     17.25 o 
   0  -3  10      487.29      463.35     12.36 o 
   1  -3  10      120.30      107.31      7.58 o 
   2  -3  10      492.94      452.73     17.83 o 
   3  -3  10        0.34        6.24      2.66 o 
   4  -3  10      184.30      159.51     10.34 o 
   5  -3  10      248.78      246.58     25.97 o 
   6  -3  10      256.99      276.85      7.59 o 
   7  -3  10      133.74      138.71      4.91 o 
   8  -3  10       40.15       39.93      4.20 o 
   9  -3  10       93.54      104.06      5.51 o 
 -11  -2  10       25.64       25.11      2.39 o 
 -10  -2  10      103.43      112.50      5.41 o 
  -9  -2  10       30.68       32.33      6.15 o 
  -8  -2  10      321.49      345.99     11.17 o 
  -7  -2  10        4.88        3.87      1.90 o 
  -6  -2  10       47.53       49.59      3.61 o 
  -5  -2  10      311.54      293.62     14.67 o 
  -4  -2  10      283.78      290.31     14.14 o 
  -3  -2  10       73.14       65.13      7.11 o 
  -2  -2  10      149.97      154.82     11.12 o 
  -1  -2  10       71.04       80.24      8.05 o 
   0  -2  10       58.71       50.87      6.72 o 
   1  -2  10      622.73      577.01     23.45 o 
   2  -2  10       37.15       27.81      2.82 o 
   3  -2  10      163.31      163.67     15.34 o 
   4  -2  10      164.58      156.52      6.97 o 
   5  -2  10      148.72      141.33      5.52 o 
   6  -2  10      110.92      108.03      4.69 o 
   7  -2  10       38.05       40.93      2.83 o 
   8  -2  10       30.94       30.06      3.97 o 
   9  -2  10        4.47        3.94      1.61 o 
 -11  -1  10       61.65       60.88      5.07 o 
 -10  -1  10       34.15       48.44      3.71 o 
  -9  -1  10      151.45      152.90      7.03 o 
  -8  -1  10      884.85      870.42     19.13 o 
  -7  -1  10      349.33      353.92     11.50 o 
  -6  -1  10       88.42       82.15      4.57 o 
  -5  -1  10      109.36       89.99      8.05 o 
  -4  -1  10      209.76      198.92      8.43 o 
  -3  -1  10      285.91      264.56     14.55 o 
  -2  -1  10      224.27      209.15     13.05 o 
  -1  -1  10      130.16      133.54     10.41 o 
   0  -1  10      192.19      182.04     12.27 o 
   1  -1  10      348.80      337.82     17.28 o 
   2  -1  10       19.95       23.03      3.69 o 
   3  -1  10      339.70      360.82     15.53 o 
   4  -1  10       67.35       63.57      6.53 o 
   5  -1  10       76.01       64.09      3.72 o 
   6  -1  10      657.46      624.63     12.16 o 
   7  -1  10       65.17       64.92      3.63 o 
   8  -1  10       32.65       36.69      3.16 o 
   9  -1  10       13.92       19.43      2.82 o 
 -11   0  10       34.36       34.59      3.85 o 
 -10   0  10       94.88       93.12      4.98 o 
  -9   0  10        1.07        1.06      1.61 o 
  -8   0  10      237.28      216.90      7.23 o 
  -7   0  10      138.61      130.93      5.42 o 
  -6   0  10      806.05      854.05     24.86 o 
  -5   0  10     1242.64     1220.87     23.52 o 
  -4   0  10      500.76      493.81     13.90 o 
  -3   0  10      117.28      139.27     10.46 o 
  -2   0  10       29.27       28.34      4.91 o 
  -1   0  10      188.73      164.37     11.61 o 
   0   0  10        4.22        9.06      3.02 o 
   1   0  10      436.79      438.81     19.68 o 
   2   0  10      101.56       91.79      4.80 o 
   3   0  10      788.11      810.13     25.26 o 
   4   0  10       19.79       24.92      4.22 o 
   5   0  10      263.95      255.30      7.55 o 
   6   0  10      151.60      143.37      6.76 o 
   7   0  10      120.23      108.77      7.23 o 
   8   0  10        7.77        8.81      3.75 o 
   9   0  10      163.25      188.45      8.33 o 
 -11   1  10       56.76       53.60      4.35 o 
 -10   1  10       29.95       29.40      2.71 o 
  -9   1  10      177.46      178.82      5.98 o 
  -8   1  10      854.93      869.03     18.40 o 
  -7   1  10      300.25      295.39      8.28 o 
  -6   1  10       92.96       94.20      5.71 o 
  -5   1  10      108.02      112.53      6.22 o 
  -4   1  10      215.81      203.67      6.81 o 
  -3   1  10      324.33      296.43     15.82 o 
  -2   1  10      250.16      232.17     14.01 o 
  -1   1  10      105.35      117.86      9.90 o 
   0   1  10      153.82      158.67      7.86 o 
   1   1  10      337.87      347.64     12.14 o 
   2   1  10       22.94       23.95      2.69 o 
   3   1  10      340.04      338.70     15.40 o 
   4   1  10       77.72       86.49      7.61 o 
   5   1  10       62.51       53.03      4.34 o 
   6   1  10      670.86      629.16     15.10 o 
   7   1  10       44.71       37.79      3.45 o 
   8   1  10       44.57       46.06      3.43 o 
   9   1  10       19.83       31.99      3.43 o 
 -11   2  10       26.83       25.68      2.93 o 
 -10   2  10      115.52      121.96     11.87 o 
  -9   2  10       29.99       25.32      4.22 o 
  -8   2  10      317.20      327.13     10.61 o 
  -7   2  10        1.87        2.46      1.33 o 
  -6   2  10       36.00       38.61     10.30 o 
  -5   2  10      315.94      294.95     10.22 o 
  -4   2  10      302.90      268.68      7.05 o 
  -3   2  10      102.21       95.74      5.86 o 
  -2   2  10      167.76      153.88     11.48 o 
  -1   2  10       71.12       82.31      8.27 o 
   0   2  10       64.31       51.54      6.62 o 
   1   2  10      579.87      552.22     10.37 o 
   2   2  10       43.28       30.93      2.75 o 
   3   2  10      151.41      123.81      9.06 o 
   4   2  10      168.27      159.84     10.40 o 
   5   2  10      122.97      108.41      8.33 o 
   6   2  10      109.70      110.59      6.00 o 
   7   2  10       38.77       39.99      3.42 o 
   8   2  10       26.26       24.85      2.49 o 
   9   2  10        5.39        4.15      1.14 o 
 -10   3  10      162.13      173.66      8.96 o 
  -9   3  10      149.82      147.22      9.27 o 
  -8   3  10      123.24      135.02      9.61 o 
  -7   3  10       68.92       63.80      6.96 o 
  -6   3  10        3.12        1.21      1.55 o 
  -5   3  10       77.17       78.31      5.19 o 
  -4   3  10       30.48       27.37      2.49 o 
  -3   3  10      510.91      482.71      8.65 o 
  -2   3  10     1238.36     1157.77     16.22 o 
  -1   3  10      600.15      552.11     11.95 o 
   0   3  10      545.98      511.66      9.66 o 
   1   3  10      157.89      150.18      4.50 o 
   2   3  10      497.65      463.68     12.76 o 
   3   3  10        0.42       -1.44      1.44 o 
   4   3  10      174.99      176.10     10.97 o 
   5   3  10      284.66      258.65      9.03 o 
   6   3  10      253.37      271.07      7.21 o 
   7   3  10      131.76      140.31      5.87 o 
   8   3  10       40.03       41.58      4.09 o 
 -10   4  10       27.81       29.61      3.65 o 
  -9   4  10       42.60       48.62      5.42 o 
  -8   4  10      120.41      122.45      8.97 o 
  -7   4  10      402.20      378.82     16.75 o 
  -6   4  10      185.65      163.30     10.78 o 
  -5   4  10      223.94      208.60     12.32 o 
  -4   4  10       68.14       71.87      4.88 o 
  -3   4  10      280.69      262.58      7.58 o 
  -2   4  10      212.35      209.34      5.81 o 
  -1   4  10      174.78      174.84      6.05 o 
   0   4  10      834.72      835.66     12.67 o 
   1   4  10      471.82      489.48      9.69 o 
   2   4  10     1669.24     1650.15     20.55 o 
   3   4  10      602.98      540.33     19.91 o 
   4   4  10      190.08      200.88     11.63 o 
   5   4  10      107.87      102.55      7.97 o 
   6   4  10        6.70       10.29      2.78 o 
   7   4  10       64.25       65.08      3.65 o 
   8   4  10        8.14        7.79      2.22 o 
 -10   5  10      200.01      195.92      8.23 o 
  -9   5  10       48.27       60.77      5.45 o 
  -8   5  10       71.33       74.64      6.69 o 
  -7   5  10      234.45      230.13      8.39 o 
  -6   5  10       31.45       32.22      3.44 o 
  -5   5  10       35.88       33.36      3.59 o 
  -4   5  10       87.10       84.38      5.68 o 
  -3   5  10       98.13       82.60      3.91 o 
  -2   5  10      630.68      594.95     10.60 o 
  -1   5  10      519.46      483.43     17.35 o 
   0   5  10      297.18      326.01      8.72 o 
   1   5  10      160.31      177.30      7.52 o 
   2   5  10      406.60      397.27     16.37 o 
   3   5  10       84.26       73.59      4.91 o 
   4   5  10       12.41       11.10      3.30 o 
   5   5  10       45.05       46.45      5.41 o 
   6   5  10       55.64       60.68      5.53 o 
   7   5  10       44.19       43.87      4.56 o 
   8   5  10      140.49      128.75      6.22 o 
  -9   6  10      266.67      265.10      7.09 o 
  -8   6  10        8.85        9.06      2.65 o 
  -7   6  10      230.09      231.51     11.45 o 
  -6   6  10      107.14      103.87      5.52 o 
  -5   6  10      132.44      133.52      5.59 o 
  -4   6  10      224.60      217.82      6.91 o 
  -3   6  10       46.21       40.39      3.01 o 
  -2   6  10      247.82      232.04      8.90 o 
  -1   6  10      204.32      192.26      8.06 o 
   0   6  10      370.27      367.45      9.26 o 
   1   6  10      481.10      472.92     22.01 o 
   2   6  10      784.86      767.02     17.42 o 
   3   6  10      168.73      154.26     10.11 o 
   4   6  10       98.30       85.02      4.01 o 
   5   6  10      342.52      340.15      9.88 o 
   6   6  10      120.58      133.36      7.77 o 
   7   6  10      155.90      169.90      7.73 o 
  -8   7  10       50.37       46.04      3.45 o 
  -7   7  10       94.14      107.55      5.95 o 
  -6   7  10       14.28       13.51      4.13 o 
  -5   7  10      328.27      320.26     10.86 o 
  -4   7  10       10.28       11.68      2.28 o 
  -3   7  10       48.81       48.48      3.99 o 
  -2   7  10       68.33       67.98     12.38 o 
  -1   7  10      101.96      105.05      8.16 o 
   0   7  10      139.20      133.27      9.14 o 
   1   7  10      301.07      305.00      9.92 o 
   2   7  10       11.95        8.79      2.09 o 
   3   7  10       90.97       80.76      5.67 o 
   4   7  10       19.94       20.30      2.75 o 
   5   7  10       16.31       17.60      1.96 o 
   6   7  10       74.92       66.00      4.64 o 
  -7   8  10      204.12      215.47      8.82 o 
  -6   8  10       70.35       70.36      5.45 o 
  -5   8  10       46.01       50.77      5.13 o 
  -4   8  10      242.65      241.93     11.45 o 
  -3   8  10       57.61       54.63      5.61 o 
  -2   8  10       31.20       29.25      4.32 o 
  -1   8  10       26.29       23.69      3.86 o 
   0   8  10       16.67       19.12      2.60 o 
   1   8  10        9.93       13.33      1.81 o 
   2   8  10       67.55       60.92      4.02 o 
   3   8  10      400.12      399.20     14.32 o 
   4   8  10       83.65       93.59      5.83 o 
   5   8  10       65.30       75.68      5.04 o 
  -6   9  10      199.99      197.71      7.74 o 
  -5   9  10       39.16       38.24      3.90 o 
  -4   9  10       15.61       18.17      3.00 o 
  -3   9  10      246.07      241.28     10.58 o 
  -2   9  10      698.91      738.07     14.27 o 
  -1   9  10       33.33       30.38      2.72 o 
   0   9  10       20.54       24.29      2.53 o 
   1   9  10       55.99       53.21      3.45 o 
   2   9  10       63.32       58.07      3.24 o 
   3   9  10       36.23       41.93      2.65 o 
  -3  10  10      166.97      185.78      7.42 o 
  -2  10  10      128.45      126.26      6.23 o 
  -1  10  10       27.73       31.55      3.31 o 
   0  10  10       71.93       68.63      4.41 o 
  -4  -9  11      432.44      463.85     13.12 o 
  -3  -9  11       85.92       93.32      2.80 o 
  -2  -9  11       89.96       86.58      3.20 o 
  -1  -9  11       42.25       50.26      2.54 o 
   0  -9  11       19.43       22.29      2.16 o 
   1  -9  11      237.08      248.03      7.35 o 
  -6  -8  11       20.43       20.81      4.49 o 
  -5  -8  11      155.92      155.92      3.91 o 
  -4  -8  11       50.45       54.88      2.52 o 
  -3  -8  11      106.98      106.21      4.15 o 
  -2  -8  11       60.41       68.46      2.98 o 
  -1  -8  11       18.68       20.44      1.79 o 
   0  -8  11       99.65      108.44      4.23 o 
   1  -8  11      259.82      282.68      8.39 o 
   2  -8  11      383.80      432.57     10.25 o 
   3  -8  11       36.24       45.77      4.17 o 
   4  -8  11       58.69       71.75      4.54 o 
  -7  -7  11       11.49        7.82      1.03 o 
  -6  -7  11        5.35        3.87      1.03 o 
  -5  -7  11       46.54       48.68      2.95 o 
  -4  -7  11       33.56       30.57      2.53 o 
  -3  -7  11      337.42      343.68     11.02 o 
  -2  -7  11      124.87      130.10      4.44 o 
  -1  -7  11       88.14       76.78      3.45 o 
   0  -7  11       12.66       18.06      2.15 o 
   1  -7  11      107.36      102.10      4.40 o 
   2  -7  11       23.60       23.80      2.70 o 
   3  -7  11       48.62       58.05      3.70 o 
   4  -7  11       45.83       56.50      5.06 o 
   5  -7  11       20.47       28.06      3.38 o 
  -8  -6  11       30.43       32.46      2.08 o 
  -7  -6  11      245.48      265.18      6.59 o 
  -6  -6  11      159.35      151.79      4.46 o 
  -5  -6  11       13.27       15.09      2.35 o 
  -4  -6  11        6.27        3.79      1.57 o 
  -3  -6  11      133.98      128.22      6.52 o 
  -2  -6  11        2.27        2.46      1.34 o 
  -1  -6  11      350.89      345.06      7.72 o 
   0  -6  11      102.73       94.96      3.92 o 
   1  -6  11       62.69       61.82      3.59 o 
   2  -6  11      478.96      482.28     12.64 o 
   3  -6  11       62.71       61.32      4.18 o 
   4  -6  11       22.58       24.68      3.85 o 
   5  -6  11       81.83       99.68      6.73 o 
   6  -6  11      124.80      156.09      5.22 o 
  -9  -5  11       24.91       23.76      1.82 o 
  -8  -5  11       36.47       41.70      3.20 o 
  -7  -5  11       24.78       26.64      3.11 o 
  -6  -5  11       24.35       25.05      3.09 o 
  -5  -5  11       35.34       33.48      4.96 o 
  -4  -5  11      223.25      228.62     14.74 o 
  -3  -5  11      339.06      323.97      8.71 o 
  -2  -5  11      355.45      351.50      9.13 o 
  -1  -5  11      151.98      141.11      4.82 o 
   0  -5  11      133.71      131.97      4.64 o 
   1  -5  11      154.95      158.45      7.12 o 
   2  -5  11      128.15      130.80      5.15 o 
   3  -5  11      371.99      383.03     16.18 o 
   4  -5  11       28.26       30.92      4.51 o 
   5  -5  11      149.98      145.12      8.81 o 
   6  -5  11      173.64      184.38      7.37 o 
   7  -5  11       12.28       15.41      1.69 o 
 -10  -4  11       44.56       46.50      2.66 o 
  -9  -4  11      186.40      198.33      8.36 o 
  -8  -4  11       26.57       27.85      2.41 o 
  -7  -4  11       28.03       29.27      2.54 o 
  -6  -4  11      508.19      547.96     18.99 o 
  -5  -4  11       99.97       87.86     13.38 o 
  -4  -4  11      115.70      106.11      8.55 o 
  -3  -4  11      205.15      188.89     11.52 o 
  -2  -4  11      344.03      327.88     10.83 o 
  -1  -4  11      244.37      238.83      7.31 o 
   0  -4  11      202.72      218.73      6.99 o 
   1  -4  11      344.10      358.65     11.15 o 
   2  -4  11      103.83       85.27      7.60 o 
   3  -4  11      292.88      274.93     13.59 o 
   4  -4  11       21.07       27.73      4.55 o 
   5  -4  11      187.99      191.60      7.35 o 
   6  -4  11       75.05       71.91      4.18 o 
   7  -4  11       14.18       10.78      1.74 o 
 -10  -3  11      124.73      131.36      4.89 o 
  -9  -3  11       85.51       94.71      6.08 o 
  -8  -3  11      336.61      335.05     21.38 o 
  -7  -3  11      135.51      148.98     11.30 o 
  -6  -3  11      170.46      184.36     11.31 o 
  -5  -3  11       95.63      106.41      6.06 o 
  -4  -3  11       40.88       29.96      3.34 o 
  -3  -3  11      406.62      417.97     14.45 o 
  -2  -3  11      432.18      418.23     12.07 o 
  -1  -3  11      385.74      399.33     11.73 o 
   0  -3  11      214.33      238.32     10.26 o 
   1  -3  11       15.97        9.85      2.70 o 
   2  -3  11      518.23      485.85     18.69 o 
   3  -3  11      179.80      176.26     10.71 o 
   4  -3  11      356.64      365.43     10.93 o 
   5  -3  11      392.35      382.06      8.89 o 
   6  -3  11      470.04      467.81      9.44 o 
   7  -3  11      118.07      119.75      4.01 o 
   8  -3  11        6.66        8.47      1.93 o 
 -10  -2  11       77.17       74.38      3.93 o 
  -9  -2  11      146.81      137.83      6.08 o 
  -8  -2  11       56.15       54.22      4.23 o 
  -7  -2  11      626.92      650.77     15.65 o 
  -6  -2  11      719.01      648.28     23.18 o 
  -5  -2  11       57.19       63.70      4.74 o 
  -4  -2  11      121.52      128.09      6.56 o 
  -3  -2  11       82.68       72.17      4.90 o 
  -2  -2  11      238.65      227.75      8.60 o 
  -1  -2  11      352.02      383.48     11.29 o 
   0  -2  11      255.72      258.30     12.28 o 
   1  -2  11      282.40      278.38     11.76 o 
   2  -2  11      139.62      152.34      6.87 o 
   3  -2  11        7.58        9.94      1.99 o 
   4  -2  11        1.62        3.45      1.55 o 
   5  -2  11      203.04      193.70      6.21 o 
   6  -2  11        2.77        2.80      1.16 o 
   7  -2  11       47.95       53.78      2.83 o 
   8  -2  11       48.40       49.20      4.08 o 
 -11  -1  11       79.88       94.78      5.27 o 
 -10  -1  11      239.30      248.60      7.52 o 
  -9  -1  11      301.85      326.60      9.72 o 
  -8  -1  11      273.63      255.73      9.05 o 
  -7  -1  11       16.57       22.30      3.00 o 
  -6  -1  11      175.33      171.62     11.32 o 
  -5  -1  11        0.30        1.33      2.69 o 
  -4  -1  11       18.32       20.40      4.10 o 
  -3  -1  11       92.15       82.79      7.72 o 
  -2  -1  11      976.37      933.52     27.87 o 
  -1  -1  11        8.28        9.66      2.66 o 
   0  -1  11       31.79       25.57      3.95 o 
   1  -1  11       40.15       40.97      5.39 o 
   2  -1  11      107.04      111.44      8.45 o 
   3  -1  11      392.71      421.21     17.19 o 
   4  -1  11      367.52      344.56     15.34 o 
   5  -1  11        1.21       -0.99      2.68 o 
   6  -1  11       94.03      101.02      5.33 o 
   7  -1  11        9.99        7.94      1.78 o 
   8  -1  11        0.21        0.11      1.41 o 
 -10   0  11      115.15      127.85      7.61 o 
  -9   0  11      105.75      107.75      5.46 o 
  -8   0  11        1.90        5.91      1.87 o 
  -7   0  11        9.83        8.10      1.77 o 
  -6   0  11      529.56      528.40     29.02 o 
  -5   0  11       28.14       28.27      3.25 o 
  -4   0  11      106.28      103.83      5.95 o 
  -3   0  11       59.78       52.80      5.99 o 
  -2   0  11      129.05      110.23      8.49 o 
  -1   0  11      671.46      669.89     16.92 o 
   0   0  11      443.19      459.16     18.67 o 
   1   0  11      614.51      595.41     21.16 o 
   2   0  11      106.30       99.19      8.10 o 
   3   0  11      350.81      355.81     15.94 o 
   4   0  11        0.49        1.39      2.22 o 
   5   0  11       27.96       14.71      3.75 o 
   6   0  11        6.43        6.99      1.75 o 
   7   0  11        6.13        8.22      2.30 o 
   8   0  11      313.30      341.74     11.59 o 
 -10   1  11      233.35      228.77      9.91 o 
  -9   1  11      281.79      293.21     11.12 o 
  -8   1  11      280.59      255.78      8.98 o 
  -7   1  11       16.96       18.75      2.84 o 
  -6   1  11      181.94      180.15     12.19 o 
  -5   1  11        0.77        0.20      1.88 o 
  -4   1  11       30.92       29.81      3.44 o 
  -3   1  11      103.98       94.80      5.69 o 
  -2   1  11      925.94      905.27     27.34 o 
  -1   1  11        5.68        6.56      2.67 o 
   0   1  11       29.11       28.41      4.38 o 
   1   1  11       38.36       36.20      3.76 o 
   2   1  11      122.33      114.67      6.00 o 
   3   1  11      375.40      369.28     16.35 o 
   4   1  11      369.99      343.51     15.62 o 
   5   1  11        7.11        2.11      2.33 o 
   6   1  11       80.40       81.04      4.71 o 
   7   1  11        8.53        8.70      1.75 o 
   8   1  11        0.20        2.32      1.39 o 
 -10   2  11       77.95       70.57      3.48 o 
  -9   2  11      126.09      115.97      9.68 o 
  -8   2  11       37.99       38.43      3.56 o 
  -7   2  11      662.12      625.71     15.41 o 
  -6   2  11      711.97      666.94     16.31 o 
  -5   2  11       62.98       63.03      4.81 o 
  -4   2  11      132.35      113.46      6.28 o 
  -3   2  11       80.37       59.59      4.47 o 
  -2   2  11      217.76      197.02     11.43 o 
  -1   2  11      356.55      365.23     15.91 o 
   0   2  11      277.94      259.98      7.42 o 
   1   2  11      225.96      202.57      8.19 o 
   2   2  11      135.28      143.29     10.12 o 
   3   2  11        3.85        4.86      3.07 o 
   4   2  11        1.46        3.86      2.66 o 
   5   2  11      196.00      195.29     10.99 o 
   6   2  11        0.45        0.39      3.31 o 
   7   2  11       43.58       54.04      3.43 o 
   8   2  11       55.89       56.94      4.02 o 
 -10   3  11      142.32      173.68      7.95 o 
  -9   3  11       94.31      101.79      7.15 o 
  -8   3  11      330.44      317.05     14.13 o 
  -7   3  11      136.46      127.11      6.31 o 
  -6   3  11      173.07      159.81      7.28 o 
  -5   3  11      111.86      118.22      6.31 o 
  -4   3  11       22.70       17.64      2.21 o 
  -3   3  11      361.21      350.65      9.11 o 
  -2   3  11      412.43      373.77     11.50 o 
  -1   3  11      409.22      388.16      9.49 o 
   0   3  11      220.73      225.81      6.98 o 
   1   3  11       16.18       14.70      1.96 o 
   2   3  11      549.91      547.00     14.24 o 
   3   3  11      139.60      133.71     10.96 o 
   4   3  11      386.52      360.58     10.98 o 
   5   3  11      415.43      411.80     11.27 o 
   6   3  11      483.05      481.94     11.49 o 
   7   3  11      110.37      107.35      6.42 o 
   8   3  11        6.65        8.85      1.99 o 
 -10   4  11       41.25       44.59      3.73 o 
  -9   4  11      194.02      208.12      9.88 o 
  -8   4  11       16.38       16.02      2.37 o 
  -7   4  11       42.62       49.98      5.83 o 
  -6   4  11      491.07      471.91     18.74 o 
  -5   4  11      123.81      117.50      6.20 o 
  -4   4  11      121.14      113.27      4.92 o 
  -3   4  11      214.43      182.26      6.47 o 
  -2   4  11      379.23      353.34      9.06 o 
  -1   4  11      294.29      278.03      7.95 o 
   0   4  11      167.14      174.10      7.39 o 
   1   4  11      295.51      291.95      8.04 o 
   2   4  11      134.59      144.31      6.61 o 
   3   4  11      294.80      273.35     13.38 o 
   4   4  11       20.63       23.34      4.05 o 
   5   4  11      191.67      187.46     10.20 o 
   6   4  11       67.36       65.65      5.39 o 
   7   4  11       20.57       16.67      2.90 o 
  -9   5  11       30.70       25.89      6.04 o 
  -8   5  11       38.06       43.38      3.10 o 
  -7   5  11       25.33       22.22      2.12 o 
  -6   5  11       17.28       15.09      2.40 o 
  -5   5  11       23.51       22.66      2.77 o 
  -4   5  11      238.26      244.60      7.79 o 
  -3   5  11      335.19      327.77      7.47 o 
  -2   5  11      374.67      368.52      9.65 o 
  -1   5  11      177.10      163.27      5.99 o 
   0   5  11      132.62      125.47      5.23 o 
   1   5  11      144.37      145.80      6.70 o 
   2   5  11      125.80      127.04      5.10 o 
   3   5  11      429.15      442.08     17.57 o 
   4   5  11       16.99       17.71      3.50 o 
   5   5  11      117.07      114.40      7.50 o 
   6   5  11      148.14      149.96      7.92 o 
   7   5  11        9.41       13.82      2.35 o 
  -8   6  11       44.50       39.67      2.71 o 
  -7   6  11      240.14      247.18      7.61 o 
  -6   6  11      130.18      129.24      4.66 o 
  -5   6  11       12.70       14.80      1.91 o 
  -4   6  11        8.11        9.49      1.62 o 
  -3   6  11      136.79      128.02      6.29 o 
  -2   6  11        1.97        3.27      1.81 o 
  -1   6  11      333.59      317.41     10.19 o 
   0   6  11       85.35       85.06      5.09 o 
   1   6  11       57.55       52.22      4.49 o 
   2   6  11      484.57      464.00     12.35 o 
   3   6  11       72.06       59.09      5.92 o 
   4   6  11       23.26       28.92      2.16 o 
   5   6  11       76.26       85.50      4.23 o 
   6   6  11      106.02      128.19      6.39 o 
  -7   7  11       11.77       10.60      2.42 o 
  -6   7  11        9.06        9.16      1.67 o 
  -5   7  11       37.11       38.52      3.13 o 
  -4   7  11       49.76       45.40      3.58 o 
  -3   7  11      281.19      284.91     11.57 o 
  -2   7  11      119.94      110.14      7.89 o 
  -1   7  11       85.79       73.25      6.44 o 
   0   7  11       13.39       15.28      3.10 o 
   1   7  11      116.55      114.78      5.54 o 
   2   7  11       15.03       13.42      3.12 o 
   3   7  11       38.34       40.68      3.20 o 
   4   7  11       30.17       29.97      2.46 o 
  -6   8  11       29.52       27.09      3.15 o 
  -5   8  11      161.97      152.49      7.68 o 
  -4   8  11       55.91       55.04      5.04 o 
  -3   8  11      107.24      104.81      6.95 o 
  -2   8  11       47.41       48.37      3.36 o 
  -1   8  11       16.81       17.89      2.40 o 
   0   8  11      108.58      117.45      5.32 o 
   1   8  11      287.26      297.93      8.57 o 
   2   8  11      357.63      393.13     13.65 o 
   3   8  11       30.66       30.30      3.36 o 
  -4   9  11      438.05      445.79     12.88 o 
  -3   9  11      109.90      112.34      6.20 o 
  -2   9  11       95.71       93.95      3.81 o 
  -1   9  11       45.07       47.74      2.94 o 
   0   9  11       18.46       17.25      1.98 o 
   1   9  11      237.72      229.68      8.94 o 
   2   9  11      132.47      148.63      6.57 o 
  -4  -8  12       15.39       16.34      1.32 o 
  -3  -8  12      169.97      179.96      4.76 o 
  -2  -8  12       78.35       84.90      4.03 o 
  -1  -8  12       68.95       74.19      3.10 o 
   0  -8  12      122.25      121.85      4.82 o 
   1  -8  12       11.42        9.96      1.58 o 
   2  -8  12        0.66        1.10      1.20 o 
  -6  -7  12       59.87       71.09      3.53 o 
  -5  -7  12       48.03       53.54      2.32 o 
  -4  -7  12      166.53      180.56      4.53 o 
  -3  -7  12       59.87       72.36      2.97 o 
  -2  -7  12       73.78       89.27      3.45 o 
  -1  -7  12        0.10       -0.02      1.19 o 
   0  -7  12       69.90       68.91      3.35 o 
   1  -7  12       41.12       46.28      3.35 o 
   2  -7  12       15.54       18.73      2.18 o 
   3  -7  12       49.38       54.56      4.69 o 
   4  -7  12      121.22      121.75      6.09 o 
  -7  -6  12       16.81       15.76      2.03 o 
  -6  -6  12       23.56       27.30      2.71 o 
  -5  -6  12      214.32      215.92      7.62 o 
  -4  -6  12       93.72       90.88      4.03 o 
  -3  -6  12       73.57       72.51      3.23 o 
  -2  -6  12      104.70      116.08      4.98 o 
  -1  -6  12       95.76      101.05      4.99 o 
   0  -6  12       88.75       96.59      5.53 o 
   1  -6  12       46.58       43.23      2.81 o 
   2  -6  12      215.02      231.89      7.68 o 
   3  -6  12       10.82       13.48      3.28 o 
   4  -6  12      253.48      274.54     11.03 o 
   5  -6  12      488.18      506.50     14.42 o 
  -8  -5  12       14.15       15.18      1.53 o 
  -7  -5  12       58.20       59.17      3.77 o 
  -6  -5  12       12.69       13.89      4.87 o 
  -5  -5  12      260.36      255.96      8.86 o 
  -4  -5  12       47.80       45.96      3.87 o 
  -3  -5  12       60.37       66.71      4.71 o 
  -2  -5  12      250.51      271.17      6.53 o 
  -1  -5  12      107.99      102.97      5.78 o 
   0  -5  12      321.04      333.17     10.48 o 
   1  -5  12      167.92      173.95      7.14 o 
   2  -5  12      542.19      576.71     19.90 o 
   3  -5  12       61.38       65.06      6.16 o 
   4  -5  12       44.00       55.77      5.40 o 
   5  -5  12      137.42      153.63      5.38 o 
   6  -5  12       83.17       94.93      5.36 o 
  -9  -4  12        4.43        7.45      2.02 o 
  -8  -4  12      160.72      162.29      4.65 o 
  -7  -4  12       10.12       11.78      2.14 o 
  -6  -4  12      161.05      160.10      8.81 o 
  -5  -4  12       12.43       15.52      2.46 o 
  -4  -4  12       14.65       18.08      3.89 o 
  -3  -4  12      552.30      564.65     14.49 o 
  -2  -4  12      152.81      152.27      7.06 o 
  -1  -4  12      164.94      151.97      7.02 o 
   0  -4  12      260.01      241.46     10.66 o 
   1  -4  12      228.26      229.42     12.28 o 
   2  -4  12       67.56       73.76      6.84 o 
   3  -4  12       76.46       68.19      6.45 o 
   4  -4  12       46.61       53.24      5.44 o 
   5  -4  12       58.90       62.82      3.68 o 
   6  -4  12      109.10      130.11      4.67 o 
  -9  -3  12       38.08       40.55      2.25 o 
  -8  -3  12      297.33      308.87      7.71 o 
  -7  -3  12      300.50      309.89      9.57 o 
  -6  -3  12      119.38      135.71      8.38 o 
  -5  -3  12      164.32      151.44      7.03 o 
  -4  -3  12      106.94       98.13      5.68 o 
  -3  -3  12       59.38       50.30      4.14 o 
  -2  -3  12       53.59       48.77      3.29 o 
  -1  -3  12      123.39      124.25      5.05 o 
   0  -3  12      608.54      603.15     21.08 o 
   1  -3  12      852.86      791.67     24.72 o 
   2  -3  12      176.47      172.97     10.44 o 
   3  -3  12        6.26        5.15      2.32 o 
   4  -3  12      203.82      190.98      7.23 o 
   5  -3  12      102.38      105.80      5.07 o 
   6  -3  12       71.42       73.22      3.00 o 
 -10  -2  12       27.89       26.55      3.09 o 
  -9  -2  12      169.82      157.61      5.05 o 
  -8  -2  12      182.06      188.17      5.55 o 
  -7  -2  12       36.13       35.07      3.46 o 
  -6  -2  12       55.53       49.83      6.34 o 
  -5  -2  12       76.84       92.74      7.78 o 
  -4  -2  12      197.93      177.48      7.67 o 
  -3  -2  12      333.45      335.38     10.72 o 
  -2  -2  12       28.49       32.28      3.28 o 
  -1  -2  12      415.10      394.19     11.54 o 
   0  -2  12      329.38      298.90      9.88 o 
   1  -2  12       21.63       31.43      4.37 o 
   2  -2  12      646.36      700.34     23.67 o 
   3  -2  12       92.39       85.44      4.99 o 
   4  -2  12      403.91      400.87     14.68 o 
   5  -2  12      254.04      265.45      8.32 o 
   6  -2  12       97.24       92.65      4.38 o 
   7  -2  12       34.21       39.92      2.77 o 
 -10  -1  12      134.78      125.03      6.57 o 
  -9  -1  12      128.17      133.60      5.33 o 
  -8  -1  12      121.02      140.19     12.33 o 
  -7  -1  12       23.79       28.78      4.93 o 
  -6  -1  12        0.78        3.31      3.04 o 
  -5  -1  12       22.27       16.87      4.18 o 
  -4  -1  12      197.99      181.84     11.42 o 
  -3  -1  12      242.02      238.86     13.14 o 
  -2  -1  12       64.57       69.56      7.15 o 
  -1  -1  12      130.98      136.95      9.63 o 
   0  -1  12       91.83      100.47      8.24 o 
   1  -1  12      677.16      636.13     22.07 o 
   2  -1  12      126.58      113.93      8.63 o 
   3  -1  12      244.23      246.06     12.67 o 
   4  -1  12        8.33       16.39      3.45 o 
   5  -1  12       33.55       27.97      4.46 o 
   6  -1  12       54.01       62.25      5.72 o 
   7  -1  12       37.67       44.54      2.78 o 
 -10   0  12       33.23       25.99      3.19 o 
  -9   0  12       79.15       75.37      6.10 o 
  -8   0  12      107.13      113.51      8.23 o 
  -7   0  12      109.20      115.99      8.77 o 
  -6   0  12        9.19       17.01      4.05 o 
  -5   0  12       61.30       58.47      6.69 o 
  -4   0  12      447.57      440.62     18.43 o 
  -3   0  12      865.70      815.70     26.32 o 
  -2   0  12      298.13      260.19     13.58 o 
  -1   0  12      462.35      429.38     17.78 o 
   0   0  12        3.88        2.29      2.38 o 
   1   0  12      157.61      130.52      9.46 o 
   2   0  12      254.81      272.97     17.51 o 
   3   0  12      236.83      263.74     13.31 o 
   4   0  12       18.54       18.61      4.00 o 
   5   0  12      111.68      107.53      7.98 o 
   6   0  12        0.70        3.71      2.58 o 
   7   0  12      145.88      151.03      7.85 o 
 -10   1  12      131.72      126.53      6.15 o 
  -9   1  12      124.90      128.56      7.64 o 
  -8   1  12      117.32      121.23      7.67 o 
  -7   1  12       21.91       19.49      2.91 o 
  -6   1  12        6.01        3.73      1.81 o 
  -5   1  12       13.58       17.92      2.87 o 
  -4   1  12      173.89      158.42     10.55 o 
  -3   1  12      226.66      212.58     12.26 o 
  -2   1  12       61.79       66.96      6.87 o 
  -1   1  12      121.95      104.94      8.46 o 
   0   1  12      116.88      103.23      5.89 o 
   1   1  12      708.91      671.83     16.02 o 
   2   1  12      149.65      148.15      6.82 o 
   3   1  12      273.98      253.11     13.18 o 
   4   1  12       10.22       13.90      3.73 o 
   5   1  12       32.62       26.00      4.47 o 
   6   1  12       56.15       59.38      5.53 o 
   7   1  12       36.13       34.88      3.86 o 
  -9   2  12      194.48      177.61     15.98 o 
  -8   2  12      188.17      175.27      6.75 o 
  -7   2  12       28.75       28.37      3.10 o 
  -6   2  12       55.16       44.23      3.91 o 
  -5   2  12       65.67       71.20      3.98 o 
  -4   2  12      205.58      170.83      6.24 o 
  -3   2  12      377.96      328.32     10.77 o 
  -2   2  12       21.26       20.89      2.83 o 
  -1   2  12      398.12      364.82      9.14 o 
   0   2  12      325.53      275.05      9.78 o 
   1   2  12       19.57       24.03      3.08 o 
   2   2  12      665.43      693.23     31.04 o 
   3   2  12       78.31       64.79      6.59 o 
   4   2  12      367.72      357.18     12.67 o 
   5   2  12      233.49      233.52      7.82 o 
   6   2  12       86.61       81.21      3.99 o 
   7   2  12       30.51       35.33      3.55 o 
  -9   3  12       38.90       42.49      2.79 o 
  -8   3  12      294.28      309.15     12.90 o 
  -7   3  12      324.66      321.62     11.89 o 
  -6   3  12      106.00      112.62      9.56 o 
  -5   3  12      136.65      120.90      5.00 o 
  -4   3  12       96.58       94.79      6.11 o 
  -3   3  12       66.34       58.19      4.45 o 
  -2   3  12       51.47       34.85      2.85 o 
  -1   3  12      107.03       95.73      4.52 o 
   0   3  12      623.52      605.31     12.21 o 
   1   3  12      773.69      721.57     16.71 o 
   2   3  12      220.87      225.18      8.48 o 
   3   3  12       14.21       13.64      3.42 o 
   4   3  12      196.49      194.04     10.20 o 
   5   3  12      103.89      101.84      4.88 o 
   6   3  12       65.86       62.64      3.38 o 
  -9   4  12        9.81       13.56      2.65 o 
  -8   4  12      146.35      135.45     16.13 o 
  -7   4  12       11.30       14.04      2.23 o 
  -6   4  12      161.81      162.69      8.69 o 
  -5   4  12       12.56       13.22      2.42 o 
  -4   4  12       14.46       16.30      3.40 o 
  -3   4  12      615.94      622.58     12.26 o 
  -2   4  12      179.55      184.16      6.27 o 
  -1   4  12      140.94      125.15      5.15 o 
   0   4  12      250.69      226.66      6.95 o 
   1   4  12      237.81      250.05      7.20 o 
   2   4  12       62.80       69.45      6.55 o 
   3   4  12       95.76       92.87     12.72 o 
   4   4  12       46.37       52.03      5.39 o 
   5   4  12       67.16       70.09      5.61 o 
   6   4  12      127.99      145.43      6.86 o 
  -8   5  12       15.36       13.94      2.81 o 
  -7   5  12       58.41       55.02      2.76 o 
  -6   5  12       17.33       16.69      1.82 o 
  -5   5  12      259.50      254.87      6.91 o 
  -4   5  12       40.75       43.90      3.65 o 
  -3   5  12       67.37       66.53      3.65 o 
  -2   5  12      251.42      273.84      9.89 o 
  -1   5  12      124.51      114.30      5.72 o 
   0   5  12      304.66      329.02     12.63 o 
   1   5  12      182.89      187.97      7.42 o 
   2   5  12      582.27      599.67     42.19 o 
   3   5  12       43.48       39.45      4.91 o 
   4   5  12       35.36       42.49      3.02 o 
   5   5  12      135.06      138.16      6.41 o 
   6   5  12       89.75       83.26      4.73 o 
  -7   6  12       18.84       17.88      1.80 o 
  -6   6  12       23.73       26.41      2.38 o 
  -5   6  12      207.99      221.35      7.24 o 
  -4   6  12       84.73       91.72      4.84 o 
  -3   6  12       66.09       58.97      6.04 o 
  -2   6  12      104.04      115.39      5.63 o 
  -1   6  12       73.92       75.40      4.54 o 
   0   6  12       72.67       84.43      4.67 o 
   1   6  12       47.11       43.70      3.36 o 
   2   6  12      203.17      204.23     10.36 o 
   3   6  12        8.16        8.00      2.22 o 
   4   6  12      239.31      243.36      6.66 o 
  -6   7  12       78.17       77.38      4.81 o 
  -5   7  12       31.79       37.52      3.76 o 
  -4   7  12      164.45      171.21      8.50 o 
  -3   7  12       57.28       66.25      5.48 o 
  -2   7  12       74.62       83.35      6.15 o 
  -1   7  12        0.41        1.58      2.00 o 
   0   7  12       71.51       67.68      5.55 o 
   1   7  12       63.16       68.72      5.30 o 
   2   7  12        7.34        8.43      2.26 o 
   3   7  12       35.47       36.12      2.56 o 
  -4   8  12       18.63       21.21      2.81 o 
  -3   8  12      162.41      168.85      7.75 o 
  -2   8  12       96.13       97.61      4.09 o 
  -1   8  12       77.98       74.46      4.88 o 
   0   8  12      122.91      115.43      6.51 o 
   1   8  12       13.60       21.84      2.92 o 
   2   8  12        0.34        1.20      1.29 o 
  -5  -7  13       80.17       83.52      3.46 o 
  -4  -7  13       16.65       15.19      2.72 o 
  -3  -7  13       48.97       52.72      3.78 o 
  -2  -7  13      206.62      218.97      5.27 o 
  -1  -7  13       66.89       75.79      3.04 o 
   0  -7  13      178.17      208.06      6.30 o 
   1  -7  13       17.54       15.58      2.24 o 
   2  -7  13        8.78       11.45      2.25 o 
  -6  -6  13       27.18       23.58      2.68 o 
  -5  -6  13       45.70       48.83      2.92 o 
  -4  -6  13       97.83       95.91      3.65 o 
  -3  -6  13       62.75       57.58      3.25 o 
  -2  -6  13       66.98       82.78      4.53 o 
  -1  -6  13      112.65      108.16      5.51 o 
   0  -6  13        7.57        8.67      1.75 o 
   1  -6  13       25.44       27.38      2.50 o 
   2  -6  13      181.24      200.36      9.24 o 
   3  -6  13      196.73      218.41      9.02 o 
  -7  -5  13      136.65      138.02      5.42 o 
  -6  -5  13       72.31       74.57      3.98 o 
  -5  -5  13       11.41       12.17      1.95 o 
  -4  -5  13      118.15      102.27      5.20 o 
  -3  -5  13       43.75       42.75      4.21 o 
  -2  -5  13      110.34      104.69      5.42 o 
  -1  -5  13      376.08      372.64     10.49 o 
   0  -5  13      613.43      633.98     13.96 o 
   1  -5  13       89.44       89.53      6.80 o 
   2  -5  13        7.36        7.90      2.73 o 
   3  -5  13       47.68       53.92      4.97 o 
   4  -5  13      121.32      127.87      6.78 o 
  -8  -4  13        5.68        8.63      2.78 o 
  -7  -4  13       71.72       72.15      3.55 o 
  -6  -4  13       36.06       38.84      2.54 o 
  -5  -4  13      242.52      252.29      8.43 o 
  -4  -4  13       62.99       66.90      4.41 o 
  -3  -4  13      151.95      153.87      6.73 o 
  -2  -4  13      173.98      195.26     13.59 o 
  -1  -4  13      255.73      254.24      8.70 o 
   0  -4  13      110.12      109.45      7.99 o 
   1  -4  13       98.64      110.86      7.82 o 
   2  -4  13      305.49      288.20     12.60 o 
   3  -4  13      289.64      299.48     12.24 o 
   4  -4  13      117.09      140.88      7.52 o 
   5  -4  13      139.67      156.30      6.99 o 
  -8  -3  13       35.91       41.75      2.75 o 
  -7  -3  13       17.60       20.89      3.62 o 
  -6  -3  13       25.83       23.46      2.96 o 
  -5  -3  13       84.80       89.52      5.00 o 
  -4  -3  13       75.11       71.49      3.76 o 
  -3  -3  13       88.76       94.25      4.30 o 
  -2  -3  13      137.32      136.58      8.20 o 
  -1  -3  13      192.26      211.97      9.00 o 
   0  -3  13       26.68       29.28      4.32 o 
   1  -3  13      119.53      126.56      8.40 o 
   2  -3  13       20.44       18.61      3.34 o 
   3  -3  13       24.52       20.68      2.34 o 
   4  -3  13       26.55       24.01      2.38 o 
   5  -3  13       15.66       19.88      2.01 o 
  -9  -2  13       57.15       47.80      4.00 o 
  -8  -2  13        6.87        9.63      2.66 o 
  -7  -2  13       79.44       84.39      6.72 o 
  -6  -2  13       11.20       10.80      3.21 o 
  -5  -2  13       29.33       44.12      5.55 o 
  -4  -2  13      135.15      139.48      9.50 o 
  -3  -2  13      239.86      227.62      8.58 o 
  -2  -2  13       74.00       62.37      6.41 o 
  -1  -2  13        9.61       11.31      3.28 o 
   0  -2  13       59.56       60.38      6.14 o 
   1  -2  13       91.27       99.68      7.63 o 
   2  -2  13      136.67      152.16      9.26 o 
   3  -2  13      199.92      220.96     10.71 o 
   4  -2  13       20.56       21.67      3.83 o 
   5  -2  13      151.24      163.10      8.43 o 
   6  -2  13       43.93       48.60      4.15 o 
  -9  -1  13      146.09      160.42      7.63 o 
  -8  -1  13      173.35      174.66      9.13 o 
  -7  -1  13       65.44       68.57      6.43 o 
  -6  -1  13       64.36       78.88      7.13 o 
  -5  -1  13       39.21       49.12      5.89 o 
  -4  -1  13      143.24      156.97     10.36 o 
  -3  -1  13       48.90       55.63      6.33 o 
  -2  -1  13      102.52      108.11      8.55 o 
  -1  -1  13      282.48      287.66     14.05 o 
   0  -1  13      220.74      211.49     11.86 o 
   1  -1  13      374.95      371.84     10.88 o 
   2  -1  13       72.84       76.15      6.89 o 
   3  -1  13      292.77      312.75     13.61 o 
   4  -1  13       77.86       93.76      7.19 o 
   5  -1  13      110.17      115.09      7.43 o 
   6  -1  13      132.03      131.82      7.04 o 
  -9   0  13      110.34      113.23      6.35 o 
  -8   0  13        8.25       10.78      2.84 o 
  -7   0  13       24.67       19.85      4.03 o 
  -6   0  13       55.28       48.70      5.61 o 
  -5   0  13      426.45      418.22     17.30 o 
  -4   0  13      628.76      610.22     21.67 o 
  -3   0  13       91.13       91.26      8.08 o 
  -2   0  13        2.53        7.11      3.20 o 
  -1   0  13      296.99      264.88     13.67 o 
   0   0  13       91.79       84.99      7.67 o 
   1   0  13      142.97      154.63      6.87 o 
   2   0  13       10.33       15.64      3.53 o 
   3   0  13        4.40       10.02      3.22 o 
   4   0  13       78.07       88.44      7.09 o 
   5   0  13      132.19      150.80      8.56 o 
   6   0  13       83.98       74.37      5.31 o 
  -9   1  13      160.74      189.40      7.93 o 
  -8   1  13      188.30      194.85      9.37 o 
  -7   1  13       81.35       71.82      6.26 o 
  -6   1  13       57.47       60.66      4.07 o 
  -5   1  13       38.92       47.78      3.90 o 
  -4   1  13      147.25      146.63      9.89 o 
  -3   1  13       51.32       45.03      5.58 o 
  -2   1  13      115.34      122.77      9.18 o 
  -1   1  13      260.02      240.44      9.01 o 
   0   1  13      253.43      243.26      9.01 o 
   1   1  13      397.06      370.43     14.74 o 
   2   1  13       77.92       72.54      4.64 o 
   3   1  13      297.65      291.49     13.57 o 
   4   1  13       87.28       86.80      6.89 o 
   5   1  13      132.38      140.88      6.02 o 
   6   1  13      147.77      135.62      7.04 o 
  -9   2  13       54.94       48.12      3.59 o 
  -8   2  13        8.78       11.09      2.46 o 
  -7   2  13       62.15       57.53      5.38 o 
  -6   2  13        4.67        7.05      2.66 o 
  -5   2  13       38.13       43.13      6.31 o 
  -4   2  13      132.91      121.96      6.16 o 
  -3   2  13      261.48      230.79      8.71 o 
  -2   2  13       67.93       55.37      4.24 o 
  -1   2  13        9.18       10.23      1.72 o 
   0   2  13       71.78       71.18      4.84 o 
   1   2  13       78.64       80.33      5.03 o 
   2   2  13      107.61      112.52      6.04 o 
   3   2  13      187.40      169.85     10.08 o 
   4   2  13       11.57        9.27      2.59 o 
   5   2  13      139.15      136.51      5.18 o 
   6   2  13       43.59       50.77      4.08 o 
  -8   3  13       31.21       28.34      3.23 o 
  -7   3  13       27.12       24.50      3.26 o 
  -6   3  13       23.67       18.84      3.40 o 
  -5   3  13       84.50       87.45      4.76 o 
  -4   3  13       74.67       63.33      3.59 o 
  -3   3  13       80.86       78.19      3.99 o 
  -2   3  13      118.61      115.01      4.84 o 
  -1   3  13      233.27      228.98      6.84 o 
   0   3  13       17.70       15.48      1.96 o 
   1   3  13      118.49      120.75      6.00 o 
   2   3  13       17.25       14.87      3.53 o 
   3   3  13       19.74       17.99      2.53 o 
   4   3  13       29.95       28.81      2.61 o 
   5   3  13       10.57       14.82      1.76 o 
  -7   4  13       58.34       56.58      4.72 o 
  -6   4  13       38.16       43.54      4.60 o 
  -5   4  13      262.19      291.94     12.75 o 
  -4   4  13       69.26       78.11      5.52 o 
  -3   4  13      135.84      137.55      5.09 o 
  -2   4  13      175.07      188.28      6.02 o 
  -1   4  13      252.10      234.61      6.79 o 
   0   4  13      113.74      116.21      4.64 o 
   1   4  13      112.26      128.42      8.30 o 
   2   4  13      304.38      309.46     12.97 o 
   3   4  13      268.31      253.47     11.44 o 
   4   4  13      144.88      157.72      8.11 o 
   5   4  13      154.84      166.40      5.09 o 
  -7   5  13      144.76      150.75      6.69 o 
  -6   5  13       69.63       74.95      5.43 o 
  -5   5  13       11.64        9.35      2.65 o 
  -4   5  13      107.22       98.71      7.14 o 
  -3   5  13       34.00       30.46      4.36 o 
  -2   5  13       81.44       78.63      6.49 o 
  -1   5  13      335.37      332.49      9.44 o 
   0   5  13      655.73      647.41     20.04 o 
   1   5  13       76.82       75.46      4.50 o 
   2   5  13        5.74        8.85      2.40 o 
   3   5  13       48.64       50.82      4.72 o 
   4   5  13      125.06      139.48      7.05 o 
  -6   6  13       23.92       22.54      2.69 o 
  -5   6  13       55.60       66.19      8.63 o 
  -4   6  13      121.82      113.64      4.68 o 
  -3   6  13       64.58       61.55      6.65 o 
  -2   6  13       61.02       72.72      5.38 o 
  -1   6  13      116.00      129.48      7.18 o 
   0   6  13        5.47        7.38      2.01 o 
   1   6  13       40.47       38.49      3.99 o 
   2   6  13      166.69      178.32      8.34 o 
   3   6  13      175.55      193.54      7.84 o 
  -3   7  13       42.57       47.92      2.68 o 
  -2   7  13      220.13      235.62      9.00 o 
  -1   7  13       85.74       96.24      5.60 o 
   0   7  13      195.57      223.85      9.23 o 
   1   7  13       18.11       16.71      2.63 o 
   2   7  13        7.22       10.61      1.92 o 
  -4  -6  14       22.11       22.45      3.03 o 
  -3  -6  14       75.21       69.69      4.89 o 
  -2  -6  14       63.20       71.73      4.43 o 
  -1  -6  14       66.03       66.01      4.00 o 
   0  -6  14      194.63      213.39      8.73 o 
   1  -6  14       42.78       49.42      3.91 o 
  -6  -5  14       64.50       67.56      4.39 o 
  -5  -5  14      215.38      234.27      6.57 o 
  -4  -5  14       67.36       77.81      3.89 o 
  -3  -5  14      148.34      162.08      5.86 o 
  -2  -5  14      148.61      173.30      8.71 o 
  -1  -5  14      406.01      436.52     10.02 o 
   0  -5  14       10.84        3.54      1.93 o 
   1  -5  14       43.22       50.05      4.41 o 
   2  -5  14       45.53       44.65      3.93 o 
  -7  -4  14        0.29        1.94      1.50 o 
  -6  -4  14       69.28       78.25      3.69 o 
  -5  -4  14       45.56       40.32      2.90 o 
  -4  -4  14       90.12       91.84      4.48 o 
  -3  -4  14        2.76        1.33      1.44 o 
  -2  -4  14      115.61      129.07     11.35 o 
  -1  -4  14       37.94       34.06      4.16 o 
   0  -4  14      213.09      216.84     10.04 o 
   1  -4  14      437.08      476.61     15.34 o 
   2  -4  14       17.21       19.21      2.96 o 
   3  -4  14      108.88      102.21      5.57 o 
  -7  -3  14       12.56       12.04      1.70 o 
  -6  -3  14      217.31      213.31      5.27 o 
  -5  -3  14      149.07      151.13      4.67 o 
  -4  -3  14       64.02       54.81      2.95 o 
  -3  -3  14       47.34       42.36      2.65 o 
  -2  -3  14       64.18       62.46      6.06 o 
  -1  -3  14       76.54       81.40      4.38 o 
   0  -3  14      101.36      115.89      7.32 o 
   1  -3  14       43.36       44.81      4.51 o 
   3  -3  14      176.30      198.20      8.64 o 
   4  -3  14      244.32      275.38      9.34 o 
  -8  -2  14      185.07      205.60      7.97 o 
  -7  -2  14      134.23      141.33      7.53 o 
  -6  -2  14       99.20      107.15      7.15 o 
  -5  -2  14       84.30       84.93      5.36 o 
  -4  -2  14      166.15      164.86      6.50 o 
  -3  -2  14        3.59        4.33      2.26 o 
  -2  -2  14       86.83       89.84      7.15 o 
  -1  -2  14      506.85      520.85     18.04 o 
   0  -2  14       10.73        8.79      2.70 o 
   1  -2  14       87.16       89.53      6.24 o 
   2  -2  14        1.85        7.77      2.53 o 
   3  -2  14       38.66       38.89      4.24 o 
   4  -2  14       80.86       84.13      5.58 o 
  -8  -1  14       70.38       70.92      4.91 o 
  -7  -1  14       20.39       25.48      3.71 o 
  -6  -1  14      153.52      161.64      9.10 o 
  -5  -1  14       46.53       50.67      5.48 o 
  -4  -1  14       88.34       81.60      7.08 o 
  -3  -1  14      124.37      123.17      8.62 o 
  -2  -1  14      178.97      192.58     10.91 o 
  -1  -1  14      104.61       91.49      7.43 o 
   0  -1  14       14.68       12.78      2.23 o 
   1  -1  14      190.15      184.18      6.90 o 
   2  -1  14       60.02       59.86      5.65 o 
   3  -1  14       44.74       45.71      3.37 o 
   4  -1  14      258.40      262.31     10.70 o 
   5  -1  14       61.54       64.77      4.59 o 
  -8   0  14       54.94       65.44      4.72 o 
  -7   0  14        3.58        1.95      2.16 o 
  -6   0  14       47.30       40.60      3.16 o 
  -5   0  14       22.34       18.89      2.52 o 
  -4   0  14       90.94       79.99      7.02 o 
  -3   0  14       13.00       21.40      4.32 o 
  -2   0  14      147.62      123.81      8.78 o 
  -1   0  14      140.36      123.54      6.54 o 
   0   0  14      315.08      318.87      9.82 o 
   1   0  14        0.65        3.53      1.74 o 
   2   0  14       16.92       21.38      3.75 o 
   3   0  14        3.22        2.78      2.13 o 
   4   0  14        0.81        0.32      2.11 o 
   5   0  14      109.91      120.80      6.40 o 
  -8   1  14       71.29       76.56      4.85 o 
  -7   1  14       19.30       17.16      2.94 o 
  -6   1  14      171.81      172.78      6.82 o 
  -5   1  14       59.54       64.95      4.15 o 
  -4   1  14       67.15       56.76      4.11 o 
  -3   1  14      155.56      155.48      5.41 o 
  -2   1  14      170.63      175.27      5.71 o 
  -1   1  14      106.88       98.36      7.79 o 
   0   1  14       14.60       15.54      2.68 o 
   1   1  14      170.18      150.30      8.50 o 
   2   1  14       71.82       70.44      4.11 o 
   3   1  14       50.91       54.19      3.72 o 
   4   1  14      281.69      282.41      7.59 o 
   5   1  14       74.72       78.35      5.01 o 
  -8   2  14      160.94      150.97      6.51 o 
  -7   2  14      140.35      139.24     11.27 o 
  -6   2  14      110.74      123.56      7.41 o 
  -5   2  14       94.01       87.65      5.49 o 
  -4   2  14      166.08      161.67      5.35 o 
  -3   2  14        5.88        5.83      1.46 o 
  -2   2  14       86.04       87.53      4.02 o 
  -1   2  14      519.52      515.39     15.47 o 
   0   2  14        3.20        2.21      1.97 o 
   1   2  14       69.94       69.98      4.28 o 
   2   2  14        3.73        6.08      2.44 o 
   3   2  14       36.62       41.76      4.41 o 
   4   2  14       81.38       83.22      3.84 o 
  -7   3  14       14.11       13.48      2.35 o 
  -6   3  14      210.46      203.44      6.29 o 
  -5   3  14      144.72      138.16      6.58 o 
  -4   3  14       43.63       33.07      2.39 o 
  -3   3  14       51.04       44.82      2.84 o 
  -2   3  14       49.89       40.01      3.36 o 
  -1   3  14       75.34       80.76      3.71 o 
   0   3  14       99.63      110.74      6.23 o 
   1   3  14       54.28       60.23      5.62 o 
   2   3  14       76.62       94.77      6.72 o 
   3   3  14      178.55      187.99      6.05 o 
   4   3  14      241.71      247.13      6.33 o 
  -6   4  14       64.23       67.98      4.90 o 
  -5   4  14       43.31       41.45      4.23 o 
  -4   4  14       89.79       85.39      6.22 o 
  -3   4  14        4.88        4.30      1.32 o 
  -2   4  14      103.02      113.98      4.20 o 
  -1   4  14       58.83       61.71      3.72 o 
   0   4  14      253.24      270.71     11.26 o 
   1   4  14      396.18      416.26     10.14 o 
   2   4  14       17.74       14.16      2.69 o 
   3   4  14      115.45      116.02      6.52 o 
   4   4  14        0.05       -0.57      1.15 o 
  -5   5  14      207.94      224.55      8.97 o 
  -4   5  14       78.51       90.98      5.91 o 
  -3   5  14      132.26      141.90      7.67 o 
  -2   5  14      146.59      171.28      8.52 o 
  -1   5  14      411.08      430.25     13.20 o 
   0   5  14       11.25        8.09      2.21 o 
   1   5  14       40.56       40.49      3.87 o 
   2   5  14       47.82       39.25      3.70 o 
   3   5  14       40.61       40.59      3.38 o 
   1   6  14       34.04       37.21      3.30 o 
  -4  -4  15       56.68       61.82      4.10 o 
  -3  -4  15      324.44      295.79      9.77 o 
  -2  -4  15      136.55      138.56      6.47 o 
  -1  -4  15      208.22      203.32      7.10 o 
  -5  -3  15       50.01       49.91      2.69 o 
  -4  -3  15       17.99       11.14      1.55 o 
  -3  -3  15      172.22      171.24      7.74 o 
  -2  -3  15       79.37       82.89      5.33 o 
  -1  -3  15       14.41       16.39      2.70 o 
   0  -3  15       30.22       35.53      3.46 o 
  -6  -2  15       25.11       27.67      2.14 o 
  -5  -2  15        0.27        2.68      1.90 o 
  -4  -2  15      225.35      233.58     10.04 o 
  -3  -2  15       49.15       59.03      5.16 o 
  -2  -2  15      329.63      350.19     12.93 o 
  -1  -2  15      118.91      138.05      9.35 o 
   0  -2  15       29.76       29.28      2.51 o 
   1  -2  15      184.47      210.34      8.78 o 
   2  -2  15       51.09       67.81      4.98 o 
   3  -2  15        4.81        7.69      1.99 o 
  -6  -1  15      106.75      112.95      4.25 o 
  -5  -1  15      175.58      183.94      9.95 o 
  -4  -1  15      122.79      116.40      5.11 o 
  -3  -1  15       21.33       15.39      2.68 o 
  -2  -1  15       33.88       36.72      6.94 o 
  -1  -1  15        3.29        8.39      2.42 o 
   0  -1  15       96.15      105.85      7.78 o 
   1  -1  15      111.87      124.72      4.81 o 
   2  -1  15       66.73       77.38      5.33 o 
   3  -1  15       89.40       92.13      5.57 o 
  -6   0  15      176.16      171.98      5.30 o 
  -5   0  15      111.92      127.27      4.04 o 
  -4   0  15        2.02        1.75      1.10 o 
  -3   0  15        7.62        8.35      3.43 o 
  -2   0  15        4.64        3.91      1.66 o 
  -1   0  15      118.61      132.63      5.68 o 
   0   0  15        2.81        0.24      2.79 o 
   1   0  15       57.76       69.39      3.74 o 
   2   0  15       26.38       31.20      3.74 o 
   3   0  15       13.56       12.03      2.52 o 
  -6   1  15       97.96      104.82      4.34 o 
  -5   1  15      198.65      208.71      5.20 o 
  -4   1  15      125.46      120.69      5.38 o 
  -3   1  15       21.60       18.57      1.86 o 
  -2   1  15       35.26       39.23      3.24 o 
  -1   1  15        2.27        4.43      1.60 o 
   0   1  15       89.50       97.91      4.70 o 
   1   1  15      133.62      148.84      5.52 o 
   2   1  15       63.23       65.82      5.28 o 
   3   1  15       85.77       84.73      3.67 o 
  -6   2  15       22.17       23.56      2.00 o 
  -5   2  15        0.37        2.22      1.00 o 
  -4   2  15      205.71      202.24      5.24 o 
  -3   2  15       55.02       58.57      3.97 o 
  -2   2  15      322.12      310.71      7.98 o 
  -1   2  15       96.89      114.79      5.13 o 
   0   2  15       32.91       33.71      2.84 o 
   1   2  15      181.58      199.99      9.34 o 
   2   2  15       49.30       60.82      7.01 o 
   3   2  15        3.74        4.41      1.14 o 
  -6   3  15       23.14       23.93      2.61 o 
  -5   3  15       46.82       50.00      3.41 o 
  -4   3  15       21.47       16.75      1.54 o 
  -3   3  15      175.29      159.84      6.07 o 
  -2   3  15       82.27       82.11      3.25 o 
  -1   3  15        8.49        9.99      2.39 o 
   0   3  15       43.46       54.56      4.66 o 
   1   3  15      259.63      271.71     10.36 o 
   2   3  15      144.13      135.48      6.66 o 
  -5   4  15        0.02        1.76      1.31 o 
  -4   4  15       46.11       48.79      3.90 o 
  -3   4  15      341.90      346.40     11.29 o 
  -2   4  15      168.75      169.73      7.15 o 
  -1   4  15      195.26      176.65      6.64 o 
   0   4  15      175.78      175.21      7.09 o 
   1   4  15       60.69       70.51      4.56 o 
  -3  -2  16       94.32       81.90      4.86 o 
  -2  -2  16       77.71       81.53      4.90 o 
  -4  -1  16      127.26      122.00      7.70 o 
  -3  -1  16      231.06      250.77      6.58 o 
  -2  -1  16       17.71       12.39      1.78 o 
  -1  -1  16       46.10       53.52      2.93 o 
   0  -1  16       31.80       33.54      3.22 o 
   1  -1  16      108.47      110.99      5.59 o 
  -4   0  16        3.92        1.82      1.05 o 
  -3   0  16      138.25      151.38      5.08 o 
  -2   0  16        0.62        2.11      1.28 o 
  -1   0  16       27.72       38.64      2.67 o 
   0   0  16       29.36       37.67      2.39 o 
   1   0  16      230.20      267.94      9.00 o 
  -4   1  16      123.64      119.76      4.15 o 
  -3   1  16      227.34      252.00      6.62 o 
  -2   1  16       12.13        8.55      1.59 o 
  -1   1  16       54.37       70.03      3.43 o 
   0   1  16       25.65       26.21      3.08 o 
   1   1  16      101.15      107.69      3.92 o 
  -3   2  16       97.97       96.34      3.70 o 
  -2   2  16       78.20       86.58      3.65 o 
  -1   2  16        0.33        1.19      1.50 o 
   0   2  16      157.71      170.61      7.19 o 
                                                 
